# Supplementary material for: Estimation of the lateral variation of photon beam energy spectra using the percentage depth dose reconstruction method
Source: Radiol Phys Technol. 2024 Sep 6;17(4):834–42. doi: 10.1007/s12194-024-00835-5 (PMC11579137; doi:10.1007/s12194-024-00835-5)
Supplement: Supplementary file 1 — Supplementary file1 (XLSX 328 KB) [file 12194_2024_835_MOESM1_ESM.xlsx]

## Sheet: 0 cm
Depth (cm)	0.1MeV	SD (+/-)	0.2MeV	SD (+/-)	0.3MeV	SD (+/-)	0.425MeV	SD (+/-)	0.6MeV	SD (+/-)	0.85MeV	SD (+/-)	1.2MeV	SD (+/-)	1.65MeV	SD (+/-)	2.2MeV	SD (+/-)	2.875MeV	SD (+/-)	3.675MeV	SD (+/-)	4.625MeV	SD (+/-)	6.075MeV	SD (+/-)
0.1	6.5069e-13	0.00248	1.26e-12	0.00245	1.8517e-12	0.0027	2.4507e-12	0.00299	3.0577e-12	0.00331	3.3998e-12	0.00371	3.2141e-12	0.00414	2.7674e-12	0.00456	2.3483e-12	0.00499	2.0259e-12	0.00536	1.7416e-12	0.00571	1.5472e-12	0.006	1.4019e-12	0.0063
0.3	6.6987e-13	0.00246	1.2882e-12	0.00241	1.9073e-12	0.00264	2.6229e-12	0.00287	3.5292e-12	0.00308	4.6711e-12	0.00323	5.8344e-12	0.00333	6.0987e-12	0.0035	5.5982e-12	0.00373	4.9743e-12	0.00394	4.3493e-12	0.0042	3.9037e-12	0.0044	3.4923e-12	0.00463
0.5	6.7711e-13	0.00244	1.2952e-12	0.00239	1.9182e-12	0.00262	2.6296e-12	0.00286	3.5211e-12	0.00308	4.6829e-12	0.00323	6.0581e-12	0.00325	7.4222e-12	0.0032	7.8709e-12	0.00325	7.4398e-12	0.00336	6.7158e-12	0.00351	6.101e-12	0.00366	5.4952e-12	0.00384
0.7	6.8739e-13	0.00243	1.2938e-12	0.00239	1.9114e-12	0.00261	2.617e-12	0.00285	3.5079e-12	0.00307	4.6702e-12	0.00321	6.0065e-12	0.00325	7.514e-12	0.00317	8.8522e-12	0.00307	9.2706e-12	0.00307	8.8104e-12	0.00315	8.1491e-12	0.00324	7.4125e-12	0.00337
0.9	6.9083e-13	0.00242	1.3074e-12	0.00236	1.9069e-12	0.00261	2.6129e-12	0.00284	3.5294e-12	0.00305	4.6335e-12	0.00322	5.9683e-12	0.00326	7.4983e-12	0.00316	9.013e-12	0.00302	1.0305e-11	0.00292	1.0452e-11	0.00293	9.9749e-12	0.00298	9.2e-12	0.00306
1.1	6.9132e-13	0.00243	1.2994e-12	0.00236	1.9154e-12	0.00259	2.6145e-12	0.00283	3.4963e-12	0.00306	4.6217e-12	0.00322	5.9414e-12	0.00325	7.4248e-12	0.00317	8.9544e-12	0.00303	1.0704e-11	0.00286	1.1567e-11	0.0028	1.1483e-11	0.0028	1.0854e-11	0.00286
1.3	6.9566e-13	0.00242	1.2972e-12	0.00236	1.896e-12	0.00259	2.5966e-12	0.00283	3.4782e-12	0.00305	4.592e-12	0.00322	5.892e-12	0.00326	7.4306e-12	0.00317	8.9178e-12	0.00303	1.0655e-11	0.00287	1.2173e-11	0.00273	1.2646e-11	0.00269	1.2328e-11	0.0027
1.5	6.939e-13	0.00242	1.2911e-12	0.00235	1.8868e-12	0.00259	2.5794e-12	0.00283	3.4716e-12	0.00305	4.5611e-12	0.00322	5.9219e-12	0.00325	7.2935e-12	0.00318	8.9042e-12	0.00304	1.0514e-11	0.00288	1.2347e-11	0.00271	1.3442e-11	0.00261	1.3627e-11	0.00259
1.7	6.9176e-13	0.00243	1.2788e-12	0.00236	1.8792e-12	0.00259	2.5649e-12	0.00283	3.4242e-12	0.00306	4.502e-12	0.00323	5.8194e-12	0.00326	7.2557e-12	0.00319	8.805e-12	0.00305	1.0453e-11	0.00288	1.2285e-11	0.00271	1.3891e-11	0.00258	1.4688e-11	0.0025
1.9	6.9121e-13	0.00243	1.2776e-12	0.00235	1.8749e-12	0.00258	2.5541e-12	0.00282	3.3989e-12	0.00306	4.467e-12	0.00323	5.8059e-12	0.00327	7.2226e-12	0.00319	8.6958e-12	0.00306	1.0431e-11	0.00289	1.2204e-11	0.00272	1.4061e-11	0.00256	1.5489e-11	0.00245
2.1	6.8569e-13	0.00244	1.2757e-12	0.00235	1.8539e-12	0.00259	2.5374e-12	0.00283	3.396e-12	0.00306	4.4619e-12	0.00323	5.7578e-12	0.00328	7.1439e-12	0.00321	8.7139e-12	0.00306	1.0309e-11	0.0029	1.211e-11	0.00273	1.4065e-11	0.00256	1.6127e-11	0.0024
2.3	6.8318e-13	0.00245	1.2606e-12	0.00236	1.8382e-12	0.00259	2.507e-12	0.00283	3.3703e-12	0.00306	4.4057e-12	0.00324	5.71e-12	0.00328	7.0765e-12	0.00322	8.6433e-12	0.00307	1.022e-11	0.00291	1.2016e-11	0.00274	1.3955e-11	0.00256	1.6403e-11	0.00238
2.5	6.7946e-13	0.00245	1.2514e-12	0.00236	1.8223e-12	0.00259	2.4973e-12	0.00283	3.3362e-12	0.00307	4.3989e-12	0.00324	5.6462e-12	0.0033	7.0366e-12	0.00322	8.5784e-12	0.00307	1.0175e-11	0.00291	1.1898e-11	0.00274	1.3838e-11	0.00257	1.6569e-11	0.00237
2.7	6.7684e-13	0.00246	1.2453e-12	0.00236	1.8125e-12	0.00259	2.4736e-12	0.00284	3.2947e-12	0.00308	4.3586e-12	0.00325	5.604e-12	0.0033	7.0446e-12	0.00322	8.5334e-12	0.00308	1.0098e-11	0.00292	1.1864e-11	0.00275	1.3749e-11	0.00258	1.6597e-11	0.00237
2.9	6.7262e-13	0.00247	1.2275e-12	0.00237	1.7963e-12	0.0026	2.4472e-12	0.00285	3.2729e-12	0.00308	4.3148e-12	0.00326	5.5834e-12	0.00331	6.963e-12	0.00323	8.4412e-12	0.00309	1.0053e-11	0.00293	1.1783e-11	0.00276	1.3678e-11	0.00259	1.6588e-11	0.00237
3.1	6.6596e-13	0.00248	1.2248e-12	0.00237	1.7863e-12	0.0026	2.4291e-12	0.00285	3.2462e-12	0.00308	4.2731e-12	0.00326	5.5412e-12	0.00331	6.9185e-12	0.00324	8.3567e-12	0.00311	1.0026e-11	0.00294	1.1672e-11	0.00277	1.3673e-11	0.00259	1.6493e-11	0.00237
3.3	6.5858e-13	0.00249	1.2051e-12	0.00238	1.762e-12	0.00261	2.4071e-12	0.00285	3.2091e-12	0.00309	4.2616e-12	0.00327	5.4921e-12	0.00332	6.8507e-12	0.00325	8.3016e-12	0.00312	9.9203e-12	0.00295	1.1601e-11	0.00277	1.3553e-11	0.0026	1.639e-11	0.00238
3.5	6.555e-13	0.00251	1.199e-12	0.00238	1.7499e-12	0.00261	2.3842e-12	0.00286	3.1927e-12	0.0031	4.23e-12	0.00327	5.4408e-12	0.00333	6.8235e-12	0.00325	8.2579e-12	0.00312	9.8485e-12	0.00295	1.1552e-11	0.00278	1.3424e-11	0.00261	1.6298e-11	0.00239
3.7	6.4777e-13	0.00252	1.1872e-12	0.00239	1.7278e-12	0.00262	2.3628e-12	0.00286	3.158e-12	0.00311	4.1762e-12	0.00328	5.4338e-12	0.00333	6.7916e-12	0.00326	8.2051e-12	0.00313	9.797e-12	0.00296	1.1484e-11	0.00279	1.3381e-11	0.00261	1.6152e-11	0.0024
3.9	6.4137e-13	0.00253	1.1719e-12	0.0024	1.7172e-12	0.00262	2.344e-12	0.00287	3.1151e-12	0.00311	4.1434e-12	0.00329	5.3643e-12	0.00335	6.6895e-12	0.00328	8.1251e-12	0.00314	9.7509e-12	0.00297	1.1369e-11	0.0028	1.3297e-11	0.00262	1.6053e-11	0.00241
4.1	6.3421e-13	0.00255	1.165e-12	0.00241	1.693e-12	0.00263	2.3245e-12	0.00287	3.1005e-12	0.00312	4.1251e-12	0.00329	5.2538e-12	0.00337	6.5963e-12	0.00329	8.0204e-12	0.00316	9.653e-12	0.00297	1.1325e-11	0.00281	1.3156e-11	0.00263	1.5951e-11	0.00241
4.3	6.2772e-13	0.00256	1.1473e-12	0.00242	1.6763e-12	0.00264	2.2897e-12	0.00289	3.0732e-12	0.00313	4.0829e-12	0.0033	5.2846e-12	0.00336	6.5643e-12	0.0033	8.0065e-12	0.00316	9.5965e-12	0.00298	1.1197e-11	0.00282	1.31e-11	0.00264	1.5829e-11	0.00241
4.5	6.1686e-13	0.00258	1.1363e-12	0.00242	1.6777e-12	0.00264	2.2821e-12	0.00289	3.0346e-12	0.00314	4.0358e-12	0.00332	5.25e-12	0.00337	6.5074e-12	0.00332	7.9103e-12	0.00317	9.5496e-12	0.003	1.1144e-11	0.00282	1.3015e-11	0.00265	1.5699e-11	0.00242
4.7	6.1212e-13	0.0026	1.1257e-12	0.00243	1.6421e-12	0.00265	2.2585e-12	0.0029	3.0231e-12	0.00314	3.9767e-12	0.00334	5.2125e-12	0.00338	6.4885e-12	0.00332	7.8608e-12	0.00318	9.4234e-12	0.003	1.1051e-11	0.00283	1.2928e-11	0.00265	1.5657e-11	0.00244
4.9	6.0221e-13	0.00261	1.109e-12	0.00245	1.6229e-12	0.00266	2.2097e-12	0.00292	2.9792e-12	0.00315	3.9319e-12	0.00335	5.1125e-12	0.00339	6.4528e-12	0.00332	7.8317e-12	0.00319	9.3903e-12	0.00301	1.1004e-11	0.00284	1.2814e-11	0.00266	1.5533e-11	0.00244
5.1	5.9733e-13	0.00263	1.0987e-12	0.00245	1.6009e-12	0.00268	2.1953e-12	0.00292	2.9494e-12	0.00316	3.9392e-12	0.00334	5.0814e-12	0.00341	6.3669e-12	0.00334	7.7264e-12	0.00321	9.2864e-12	0.00303	1.0903e-11	0.00285	1.2682e-11	0.00267	1.5342e-11	0.00245
5.3	5.9198e-13	0.00265	1.0881e-12	0.00246	1.5924e-12	0.00268	2.1731e-12	0.00293	2.942e-12	0.00317	3.8758e-12	0.00336	5.0643e-12	0.00342	6.3245e-12	0.00335	7.6885e-12	0.00321	9.157e-12	0.00304	1.0814e-11	0.00286	1.2641e-11	0.00268	1.5269e-11	0.00246
5.5	5.816e-13	0.00266	1.0713e-12	0.00247	1.5744e-12	0.00269	2.1552e-12	0.00294	2.8963e-12	0.00318	3.8506e-12	0.00336	4.9741e-12	0.00343	6.2299e-12	0.00337	7.625e-12	0.00322	9.0979e-12	0.00305	1.0751e-11	0.00286	1.2573e-11	0.00269	1.5155e-11	0.00246
5.7	5.7139e-13	0.00269	1.0615e-12	0.00249	1.5482e-12	0.0027	2.138e-12	0.00295	2.8691e-12	0.00319	3.8095e-12	0.00338	4.9244e-12	0.00345	6.213e-12	0.00337	7.56e-12	0.00323	9.0866e-12	0.00306	1.0692e-11	0.00287	1.2502e-11	0.0027	1.5043e-11	0.00247
5.9	5.6525e-13	0.00271	1.043e-12	0.0025	1.5312e-12	0.00271	2.1009e-12	0.00296	2.8573e-12	0.00319	3.7585e-12	0.0034	4.8974e-12	0.00346	6.1964e-12	0.00337	7.4911e-12	0.00324	8.9919e-12	0.00306	1.0627e-11	0.00288	1.2395e-11	0.0027	1.4914e-11	0.00248
6.1	5.5529e-13	0.00273	1.032e-12	0.00251	1.5096e-12	0.00273	2.086e-12	0.00297	2.8114e-12	0.00321	3.7511e-12	0.0034	4.8662e-12	0.00346	6.1521e-12	0.00339	7.4776e-12	0.00325	8.9185e-12	0.00308	1.0554e-11	0.00289	1.2292e-11	0.00271	1.4831e-11	0.00249
6.3	5.5028e-13	0.00274	1.0197e-12	0.00252	1.4988e-12	0.00274	2.055e-12	0.00298	2.7864e-12	0.00322	3.7024e-12	0.00341	4.8516e-12	0.00347	6.0477e-12	0.00341	7.3457e-12	0.00327	8.8886e-12	0.00309	1.0489e-11	0.0029	1.2215e-11	0.00272	1.4746e-11	0.0025
6.5	5.4354e-13	0.00276	1.0072e-12	0.00254	1.4724e-12	0.00275	2.0291e-12	0.00299	2.7518e-12	0.00324	3.6406e-12	0.00343	4.7595e-12	0.00349	6.0011e-12	0.00342	7.3303e-12	0.00328	8.7993e-12	0.0031	1.0424e-11	0.00291	1.2138e-11	0.00273	1.4667e-11	0.00251
6.7	5.3356e-13	0.00279	9.9401e-13	0.00255	1.4555e-12	0.00276	2.013e-12	0.00301	2.7244e-12	0.00325	3.6203e-12	0.00344	4.7352e-12	0.00349	5.9612e-12	0.00342	7.2596e-12	0.00328	8.7206e-12	0.00311	1.0318e-11	0.00292	1.207e-11	0.00274	1.4531e-11	0.00251
6.9	5.2471e-13	0.0028	9.7713e-13	0.00256	1.4355e-12	0.00278	1.986e-12	0.00301	2.6827e-12	0.00327	3.576e-12	0.00346	4.6904e-12	0.00351	5.9396e-12	0.00343	7.2157e-12	0.00329	8.6392e-12	0.00312	1.0265e-11	0.00293	1.1931e-11	0.00275	1.4492e-11	0.00252
7.1	5.1686e-13	0.00283	9.6272e-13	0.00258	1.4261e-12	0.00278	1.9611e-12	0.00303	2.6613e-12	0.00327	3.5391e-12	0.00347	4.6498e-12	0.00352	5.8685e-12	0.00344	7.1773e-12	0.00331	8.5594e-12	0.00313	1.017e-11	0.00294	1.1888e-11	0.00276	1.4398e-11	0.00252
7.3	5.1009e-13	0.00285	9.487e-13	0.0026	1.4071e-12	0.00279	1.9389e-12	0.00304	2.617e-12	0.00329	3.52e-12	0.00348	4.6216e-12	0.00353	5.845e-12	0.00346	7.1155e-12	0.00332	8.5187e-12	0.00314	1.0066e-11	0.00295	1.1813e-11	0.00277	1.4305e-11	0.00253
7.5	5.0159e-13	0.00288	9.386e-13	0.0026	1.3867e-12	0.00281	1.9098e-12	0.00306	2.6044e-12	0.0033	3.4538e-12	0.0035	4.5753e-12	0.00354	5.785e-12	0.00347	7.0115e-12	0.00334	8.4769e-12	0.00315	1.002e-11	0.00296	1.1707e-11	0.00277	1.4181e-11	0.00254
7.7	4.9243e-13	0.0029	9.2381e-13	0.00262	1.3743e-12	0.00281	1.888e-12	0.00307	2.5751e-12	0.00331	3.4409e-12	0.0035	4.5058e-12	0.00356	5.7277e-12	0.00348	6.9871e-12	0.00335	8.406e-12	0.00316	9.9114e-12	0.00297	1.1611e-11	0.00278	1.4081e-11	0.00255
7.9	4.868e-13	0.00292	9.1056e-13	0.00264	1.3501e-12	0.00284	1.8781e-12	0.00308	2.5436e-12	0.00333	3.4133e-12	0.00352	4.4874e-12	0.00357	5.6756e-12	0.00349	6.9117e-12	0.00336	8.3319e-12	0.00317	9.8601e-12	0.00298	1.1528e-11	0.00279	1.3964e-11	0.00256
8.1	4.7662e-13	0.00294	8.9931e-13	0.00265	1.3332e-12	0.00285	1.849e-12	0.00309	2.519e-12	0.00334	3.3455e-12	0.00354	4.4362e-12	0.00358	5.6154e-12	0.00351	6.8482e-12	0.00337	8.2628e-12	0.00318	9.8056e-12	0.00299	1.1513e-11	0.0028	1.3912e-11	0.00257
8.3	4.6678e-13	0.00298	8.8513e-13	0.00267	1.3234e-12	0.00286	1.8233e-12	0.00311	2.4818e-12	0.00336	3.3276e-12	0.00355	4.4156e-12	0.00359	5.581e-12	0.00352	6.8294e-12	0.00337	8.2339e-12	0.00319	9.734e-12	0.00301	1.1426e-11	0.00281	1.383e-11	0.00257
8.5	4.638e-13	0.003	8.7155e-13	0.00268	1.2986e-12	0.00288	1.8038e-12	0.00311	2.4541e-12	0.00336	3.2916e-12	0.00356	4.3731e-12	0.0036	5.5369e-12	0.00353	6.7695e-12	0.00338	8.1622e-12	0.0032	9.6385e-12	0.00302	1.1337e-11	0.00282	1.3732e-11	0.00258
8.7	4.5134e-13	0.00303	8.6088e-13	0.0027	1.2834e-12	0.00289	1.7771e-12	0.00314	2.4233e-12	0.00338	3.2688e-12	0.00357	4.3025e-12	0.00363	5.4619e-12	0.00355	6.7216e-12	0.0034	8.116e-12	0.00321	9.5687e-12	0.00302	1.1264e-11	0.00283	1.3641e-11	0.00259
8.9	4.4427e-13	0.00306	8.4728e-13	0.00271	1.2649e-12	0.00291	1.7617e-12	0.00314	2.4117e-12	0.00339	3.2288e-12	0.00358	4.2956e-12	0.00363	5.423e-12	0.00356	6.6315e-12	0.00342	8.0513e-12	0.00322	9.5032e-12	0.00304	1.1161e-11	0.00284	1.3566e-11	0.0026
9.1	4.3904e-13	0.00308	8.3857e-13	0.00274	1.2427e-12	0.00293	1.7443e-12	0.00316	2.3781e-12	0.0034	3.2003e-12	0.00359	4.2439e-12	0.00364	5.362e-12	0.00357	6.5901e-12	0.00342	7.9697e-12	0.00324	9.4525e-12	0.00304	1.1078e-11	0.00285	1.3469e-11	0.00261
9.3	4.3054e-13	0.00312	8.2752e-13	0.00274	1.226e-12	0.00294	1.7146e-12	0.00318	2.3444e-12	0.00342	3.1702e-12	0.0036	4.1969e-12	0.00366	5.3349e-12	0.00358	6.5673e-12	0.00343	7.9141e-12	0.00325	9.3936e-12	0.00305	1.0999e-11	0.00285	1.333e-11	0.00262
9.5	4.2447e-13	0.00313	8.1114e-13	0.00277	1.2113e-12	0.00295	1.6908e-12	0.0032	2.3016e-12	0.00345	3.1291e-12	0.00363	4.1608e-12	0.00368	5.2679e-12	0.0036	6.4967e-12	0.00345	7.8453e-12	0.00326	9.2856e-12	0.00306	1.0905e-11	0.00287	1.3256e-11	0.00262
9.7	4.1553e-13	0.00317	8.0003e-13	0.00278	1.193e-12	0.00297	1.6717e-12	0.00321	2.2905e-12	0.00345	3.1036e-12	0.00364	4.1028e-12	0.0037	5.191e-12	0.00362	6.4516e-12	0.00346	7.7585e-12	0.00327	9.2369e-12	0.00307	1.0844e-11	0.00288	1.3148e-11	0.00263
9.9	4.0743e-13	0.00319	7.8753e-13	0.0028	1.1706e-12	0.00299	1.6563e-12	0.00322	2.2712e-12	0.00346	3.0485e-12	0.00367	4.0737e-12	0.00371	5.1784e-12	0.00363	6.3946e-12	0.00347	7.6962e-12	0.00329	9.1627e-12	0.00309	1.0718e-11	0.00289	1.31e-11	0.00264
10.1	3.9989e-13	0.00323	7.7406e-13	0.00282	1.1636e-12	0.003	1.6299e-12	0.00324	2.2463e-12	0.00348	3.027e-12	0.00367	4.0292e-12	0.00372	5.1617e-12	0.00364	6.3437e-12	0.00347	7.6857e-12	0.00329	9.1063e-12	0.0031	1.0633e-11	0.0029	1.3061e-11	0.00265
10.3	3.934e-13	0.00325	7.6335e-13	0.00284	1.1389e-12	0.00302	1.6146e-12	0.00325	2.2237e-12	0.0035	3.0308e-12	0.00368	3.9747e-12	0.00374	5.0751e-12	0.00366	6.3023e-12	0.00349	7.596e-12	0.0033	9.0428e-12	0.0031	1.0616e-11	0.00291	1.2941e-11	0.00266
10.5	3.8548e-13	0.00327	7.5047e-13	0.00286	1.1314e-12	0.00303	1.5803e-12	0.00328	2.1857e-12	0.00351	2.9701e-12	0.0037	3.9354e-12	0.00376	5.0244e-12	0.00368	6.2778e-12	0.0035	7.5122e-12	0.00332	8.967e-12	0.00311	1.0524e-11	0.00292	1.2824e-11	0.00267
10.7	3.7983e-13	0.00332	7.3837e-13	0.00288	1.1122e-12	0.00305	1.5619e-12	0.00329	2.1646e-12	0.00353	2.9339e-12	0.00371	3.892e-12	0.00377	4.9759e-12	0.00369	6.1795e-12	0.00353	7.4439e-12	0.00333	8.9033e-12	0.00313	1.0413e-11	0.00292	1.2727e-11	0.00268
10.9	3.7048e-13	0.00335	7.233e-13	0.00291	1.0941e-12	0.00307	1.536e-12	0.00331	2.1237e-12	0.00355	2.9051e-12	0.00373	3.8737e-12	0.00378	4.9176e-12	0.0037	6.0876e-12	0.00354	7.4053e-12	0.00334	8.8634e-12	0.00313	1.0384e-11	0.00293	1.2669e-11	0.00268
11.1	3.6546e-13	0.00339	7.1456e-13	0.00291	1.0825e-12	0.00308	1.5161e-12	0.00333	2.1019e-12	0.00356	2.8658e-12	0.00375	3.8306e-12	0.0038	4.9067e-12	0.00371	6.052e-12	0.00355	7.3559e-12	0.00335	8.81e-12	0.00314	1.0334e-11	0.00294	1.2576e-11	0.00269
11.3	3.5736e-13	0.00341	7.002e-13	0.00295	1.0573e-12	0.00311	1.4904e-12	0.00335	2.0837e-12	0.00358	2.8546e-12	0.00375	3.7884e-12	0.00381	4.8344e-12	0.00373	6.0148e-12	0.00357	7.3277e-12	0.00336	8.7319e-12	0.00315	1.024e-11	0.00295	1.2445e-11	0.0027
11.5	3.5196e-13	0.00345	6.8991e-13	0.00296	1.0502e-12	0.00312	1.4753e-12	0.00337	2.0585e-12	0.00359	2.8198e-12	0.00377	3.7312e-12	0.00384	4.784e-12	0.00375	5.9577e-12	0.00358	7.3045e-12	0.00337	8.7011e-12	0.00316	1.0169e-11	0.00296	1.2381e-11	0.00271
11.7	3.4368e-13	0.00348	6.7638e-13	0.00299	1.0282e-12	0.00315	1.4646e-12	0.00338	2.0323e-12	0.00362	2.7629e-12	0.00381	3.6943e-12	0.00385	4.7575e-12	0.00376	5.9261e-12	0.00359	7.1997e-12	0.00339	8.6005e-12	0.00317	1.0121e-11	0.00297	1.2292e-11	0.00272
11.9	3.3758e-13	0.00351	6.7089e-13	0.003	1.017e-12	0.00316	1.4375e-12	0.0034	2.0111e-12	0.00363	2.7397e-12	0.00382	3.6715e-12	0.00387	4.7312e-12	0.00377	5.842e-12	0.00361	7.1529e-12	0.0034	8.5349e-12	0.00318	1.0021e-11	0.00298	1.2259e-11	0.00273
12.1	3.2915e-13	0.00355	6.5767e-13	0.00302	1.0054e-12	0.00318	1.4108e-12	0.00342	1.9673e-12	0.00365	2.7125e-12	0.00383	3.6431e-12	0.00388	4.7076e-12	0.00378	5.7977e-12	0.00362	7.0708e-12	0.00341	8.4798e-12	0.0032	9.9457e-12	0.00299	1.2167e-11	0.00273
12.3	3.2475e-13	0.00359	6.4717e-13	0.00305	9.8298e-13	0.0032	1.3885e-12	0.00344	1.9485e-12	0.00367	2.6589e-12	0.00386	3.5742e-12	0.0039	4.6452e-12	0.0038	5.7448e-12	0.00363	7.0025e-12	0.00343	8.4507e-12	0.0032	9.9344e-12	0.00299	1.2056e-11	0.00274
12.5	3.174e-13	0.00363	6.393e-13	0.00307	9.7362e-13	0.00322	1.38e-12	0.00345	1.9288e-12	0.00369	2.6454e-12	0.00387	3.5383e-12	0.00392	4.5922e-12	0.00381	5.7133e-12	0.00364	6.9468e-12	0.00344	8.372e-12	0.00322	9.8194e-12	0.00301	1.1987e-11	0.00275
12.7	3.1404e-13	0.00365	6.2825e-13	0.00309	9.5335e-13	0.00324	1.3548e-12	0.00347	1.9147e-12	0.0037	2.6111e-12	0.0039	3.5359e-12	0.00392	4.5524e-12	0.00383	5.6828e-12	0.00365	6.8631e-12	0.00346	8.2686e-12	0.00322	9.7526e-12	0.00303	1.1906e-11	0.00276
12.9	3.0667e-13	0.00369	6.1494e-13	0.00311	9.4153e-13	0.00326	1.3454e-12	0.00349	1.8868e-12	0.00372	2.5944e-12	0.0039	3.4875e-12	0.00395	4.5055e-12	0.00385	5.6053e-12	0.00368	6.8313e-12	0.00347	8.1793e-12	0.00325	9.6583e-12	0.00304	1.1805e-11	0.00277
13.1	2.992e-13	0.00373	6.0639e-13	0.00314	9.248e-13	0.00329	1.3255e-12	0.00351	1.8588e-12	0.00374	2.5622e-12	0.00392	3.4315e-12	0.00398	4.4465e-12	0.00387	5.549e-12	0.00369	6.8102e-12	0.00347	8.1535e-12	0.00325	9.5734e-12	0.00305	1.1751e-11	0.00278
13.3	2.9367e-13	0.00378	5.9642e-13	0.00317	9.1014e-13	0.00331	1.3061e-12	0.00354	1.8327e-12	0.00376	2.5529e-12	0.00393	3.4287e-12	0.00397	4.3985e-12	0.00389	5.5385e-12	0.0037	6.7331e-12	0.00349	8.074e-12	0.00326	9.4947e-12	0.00306	1.1676e-11	0.00278
13.5	2.8638e-13	0.00382	5.8317e-13	0.00319	8.9807e-13	0.00332	1.2926e-12	0.00355	1.8127e-12	0.00378	2.5028e-12	0.00396	3.3832e-12	0.00399	4.3801e-12	0.00389	5.4605e-12	0.00372	6.7015e-12	0.0035	8.008e-12	0.00328	9.4313e-12	0.00306	1.1594e-11	0.0028
13.7	2.8133e-13	0.00386	5.7424e-13	0.00321	8.8777e-13	0.00335	1.268e-12	0.00357	1.7781e-12	0.0038	2.47e-12	0.00399	3.3652e-12	0.00401	4.3535e-12	0.00391	5.447e-12	0.00373	6.6228e-12	0.00352	7.923e-12	0.0033	9.4108e-12	0.00307	1.1486e-11	0.00281
13.9	2.775e-13	0.00387	5.6767e-13	0.00323	8.6912e-13	0.00337	1.2549e-12	0.00359	1.7821e-12	0.00382	2.4353e-12	0.004	3.3217e-12	0.00403	4.3281e-12	0.00392	5.3645e-12	0.00374	6.58e-12	0.00353	7.8882e-12	0.0033	9.3507e-12	0.00308	1.1396e-11	0.00282
14.1	2.7066e-13	0.00394	5.5748e-13	0.00326	8.5739e-13	0.00339	1.2366e-12	0.00361	1.744e-12	0.00384	2.4038e-12	0.00402	3.2881e-12	0.00405	4.2982e-12	0.00393	5.316e-12	0.00376	6.4987e-12	0.00354	7.8374e-12	0.00331	9.2855e-12	0.0031	1.1328e-11	0.00283
14.3	2.6329e-13	0.00399	5.4489e-13	0.00328	8.5043e-13	0.0034	1.2169e-12	0.00363	1.709e-12	0.00387	2.3813e-12	0.00405	3.2431e-12	0.00407	4.2534e-12	0.00396	5.3017e-12	0.00377	6.4689e-12	0.00356	7.7636e-12	0.00333	9.1999e-12	0.00311	1.125e-11	0.00284
14.5	2.5985e-13	0.00401	5.3773e-13	0.00331	8.295e-13	0.00344	1.1982e-12	0.00365	1.7038e-12	0.00388	2.3511e-12	0.00406	3.1901e-12	0.00409	4.1379e-12	0.00398	5.2856e-12	0.00379	6.4432e-12	0.00356	7.7085e-12	0.00333	9.1157e-12	0.00311	1.119e-11	0.00285
14.7	2.5426e-13	0.00406	5.2795e-13	0.00334	8.188e-13	0.00345	1.1845e-12	0.00367	1.6756e-12	0.00391	2.3175e-12	0.00408	3.1637e-12	0.00411	4.1234e-12	0.00399	5.1987e-12	0.0038	6.4061e-12	0.00357	7.6649e-12	0.00334	9.0234e-12	0.00312	1.1125e-11	0.00285
14.9	2.4864e-13	0.00409	5.1646e-13	0.00336	8.0522e-13	0.00348	1.1643e-12	0.0037	1.6452e-12	0.00393	2.3005e-12	0.0041	3.1437e-12	0.00412	4.1112e-12	0.00401	5.127e-12	0.00382	6.3349e-12	0.0036	7.6199e-12	0.00335	9.0003e-12	0.00314	1.1032e-11	0.00286
15.1	2.4575e-13	0.00414	5.0942e-13	0.00339	7.9056e-13	0.00351	1.1484e-12	0.00372	1.6316e-12	0.00395	2.2893e-12	0.00412	3.091e-12	0.00415	4.0669e-12	0.00402	5.1097e-12	0.00383	6.2672e-12	0.00361	7.5424e-12	0.00337	8.8789e-12	0.00316	1.0905e-11	0.00288
15.3	2.3775e-13	0.00419	4.9677e-13	0.00342	7.837e-13	0.00353	1.1279e-12	0.00376	1.6058e-12	0.00397	2.2537e-12	0.00414	3.0753e-12	0.00416	4.0076e-12	0.00404	5.0455e-12	0.00385	6.1869e-12	0.00362	7.4985e-12	0.00338	8.8164e-12	0.00317	1.0837e-11	0.00289
15.5	2.3461e-13	0.00424	4.9212e-13	0.00344	7.6139e-13	0.00356	1.1104e-12	0.00377	1.5933e-12	0.00399	2.2291e-12	0.00416	3.0393e-12	0.00418	4.0063e-12	0.00406	4.9883e-12	0.00387	6.1294e-12	0.00364	7.4315e-12	0.0034	8.7735e-12	0.00317	1.0816e-11	0.00289
15.7	2.2854e-13	0.00427	4.8496e-13	0.00346	7.5264e-13	0.00358	1.0943e-12	0.00379	1.5601e-12	0.00401	2.1888e-12	0.00418	3.0021e-12	0.0042	3.9133e-12	0.00408	4.9508e-12	0.00388	6.0841e-12	0.00366	7.3339e-12	0.00341	8.7443e-12	0.00319	1.0722e-11	0.0029
15.9	2.2313e-13	0.00433	4.7388e-13	0.0035	7.4209e-13	0.0036	1.0834e-12	0.00381	1.5488e-12	0.00404	2.1776e-12	0.0042	2.9782e-12	0.00421	3.8953e-12	0.00409	4.893e-12	0.00389	6.0577e-12	0.00367	7.2431e-12	0.00343	8.6281e-12	0.0032	1.062e-11	0.00291
16.1	2.1844e-13	0.00438	4.642e-13	0.00354	7.3017e-13	0.00362	1.0673e-12	0.00384	1.5247e-12	0.00406	2.1224e-12	0.00423	2.9331e-12	0.00424	3.8753e-12	0.0041	4.906e-12	0.0039	5.9564e-12	0.00369	7.1946e-12	0.00344	8.5964e-12	0.00321	1.0572e-11	0.00292
16.3	2.1442e-13	0.00444	4.5879e-13	0.00356	7.1381e-13	0.00365	1.0513e-12	0.00386	1.5098e-12	0.00408	2.111e-12	0.00424	2.9101e-12	0.00426	3.8429e-12	0.00412	4.8519e-12	0.00392	5.9523e-12	0.00369	7.1787e-12	0.00345	8.5432e-12	0.00322	1.0527e-11	0.00293
16.5	2.0805e-13	0.00447	4.4677e-13	0.0036	7.0328e-13	0.00369	1.041e-12	0.00387	1.4842e-12	0.0041	2.0991e-12	0.00426	2.8713e-12	0.00428	3.7926e-12	0.00415	4.8063e-12	0.00394	5.908e-12	0.00369	7.1227e-12	0.00345	8.4358e-12	0.00323	1.0444e-11	0.00294
16.7	2.0509e-13	0.00453	4.4272e-13	0.00362	6.9581e-13	0.0037	1.0192e-12	0.0039	1.4599e-12	0.00414	2.0802e-12	0.00427	2.8467e-12	0.0043	3.7356e-12	0.00417	4.7522e-12	0.00397	5.8758e-12	0.00371	7.0805e-12	0.00347	8.4081e-12	0.00323	1.0374e-11	0.00295
16.9	2.0001e-13	0.00458	4.3444e-13	0.00364	6.8299e-13	0.00373	1.0017e-12	0.00393	1.4448e-12	0.00415	2.0406e-12	0.0043	2.8186e-12	0.00432	3.7296e-12	0.00418	4.7013e-12	0.00397	5.8233e-12	0.00374	7.0601e-12	0.00348	8.399e-12	0.00324	1.0271e-11	0.00295
17.1	1.9559e-13	0.00464	4.243e-13	0.00368	6.7266e-13	0.00376	9.899e-13	0.00395	1.425e-12	0.00418	2.0243e-12	0.00432	2.7819e-12	0.00434	3.7083e-12	0.00418	4.6738e-12	0.00399	5.7265e-12	0.00376	6.9956e-12	0.00349	8.329e-12	0.00326	1.0222e-11	0.00297
17.3	1.8997e-13	0.0047	4.2083e-13	0.00371	6.6699e-13	0.00377	9.7821e-13	0.00398	1.4027e-12	0.0042	1.9915e-12	0.00436	2.758e-12	0.00436	3.659e-12	0.00421	4.6258e-12	0.00401	5.6852e-12	0.00377	6.9415e-12	0.00351	8.2504e-12	0.00327	1.0174e-11	0.00298
17.5	1.8567e-13	0.00475	4.1035e-13	0.00374	6.4646e-13	0.00382	9.6162e-13	0.004	1.3875e-12	0.00422	1.9748e-12	0.00436	2.7185e-12	0.00439	3.6311e-12	0.00423	4.5805e-12	0.00402	5.6606e-12	0.00378	6.845e-12	0.00352	8.1887e-12	0.00328	1.0105e-11	0.00299
17.7	1.835e-13	0.00479	4.043e-13	0.00377	6.3892e-13	0.00383	9.4395e-13	0.00404	1.3743e-12	0.00425	1.952e-12	0.00439	2.6965e-12	0.00441	3.5592e-12	0.00426	4.5424e-12	0.00404	5.6303e-12	0.00378	6.7964e-12	0.00354	8.1157e-12	0.00329	1.0022e-11	0.003
17.9	1.791e-13	0.00482	3.9392e-13	0.0038	6.2567e-13	0.00387	9.2594e-13	0.00407	1.3549e-12	0.00427	1.9313e-12	0.00441	2.6703e-12	0.00443	3.5587e-12	0.00427	4.5046e-12	0.00405	5.6005e-12	0.0038	6.7265e-12	0.00355	8.0516e-12	0.00331	9.9335e-12	0.00302
18.1	1.7582e-13	0.00488	3.9e-13	0.00383	6.1708e-13	0.00389	9.1858e-13	0.00409	1.3328e-12	0.00429	1.8917e-12	0.00444	2.6402e-12	0.00444	3.5059e-12	0.00429	4.4737e-12	0.00407	5.5636e-12	0.00381	6.6724e-12	0.00358	8.0052e-12	0.00331	9.8522e-12	0.00303
18.3	1.7123e-13	0.00496	3.8153e-13	0.00387	6.0754e-13	0.00393	9.0678e-13	0.0041	1.3001e-12	0.00433	1.8687e-12	0.00447	2.6115e-12	0.00447	3.4711e-12	0.00432	4.4226e-12	0.00408	5.5333e-12	0.00383	6.629e-12	0.00358	7.957e-12	0.00333	9.7378e-12	0.00304
18.5	1.6766e-13	0.00501	3.7445e-13	0.0039	5.9936e-13	0.00396	8.8777e-13	0.00414	1.2858e-12	0.00436	1.8348e-12	0.00451	2.573e-12	0.00448	3.427e-12	0.00433	4.3811e-12	0.0041	5.4445e-12	0.00384	6.5902e-12	0.00359	7.8878e-12	0.00334	9.6995e-12	0.00305
18.7	1.6364e-13	0.00504	3.6531e-13	0.00394	5.867e-13	0.00398	8.727e-13	0.00417	1.2704e-12	0.00438	1.8443e-12	0.0045	2.5763e-12	0.0045	3.4099e-12	0.00434	4.3288e-12	0.00411	5.4092e-12	0.00385	6.5321e-12	0.0036	7.8402e-12	0.00334	9.6433e-12	0.00306
18.9	1.5865e-13	0.00514	3.6205e-13	0.00397	5.7633e-13	0.00401	8.612e-13	0.00419	1.2629e-12	0.0044	1.8216e-12	0.00452	2.5375e-12	0.00452	3.364e-12	0.00437	4.2854e-12	0.00414	5.3829e-12	0.00387	6.5263e-12	0.00361	7.7878e-12	0.00336	9.5478e-12	0.00306
19.1	1.5568e-13	0.00519	3.5423e-13	0.004	5.6688e-13	0.00404	8.4918e-13	0.00423	1.2417e-12	0.00442	1.8051e-12	0.00455	2.505e-12	0.00454	3.3467e-12	0.00438	4.2603e-12	0.00416	5.293e-12	0.00389	6.4493e-12	0.00362	7.6996e-12	0.00337	9.5195e-12	0.00307
19.3	1.5151e-13	0.00526	3.4668e-13	0.00402	5.5768e-13	0.00407	8.3802e-13	0.00424	1.2267e-12	0.00445	1.7746e-12	0.00459	2.4809e-12	0.00456	3.3002e-12	0.00441	4.2321e-12	0.00417	5.2632e-12	0.00391	6.4065e-12	0.00365	7.6549e-12	0.00338	9.4692e-12	0.00309
19.5	1.4883e-13	0.0053	3.4084e-13	0.00406	5.4552e-13	0.00411	8.2555e-13	0.00428	1.2066e-12	0.00447	1.7499e-12	0.0046	2.4288e-12	0.0046	3.2628e-12	0.00443	4.1817e-12	0.00419	5.2269e-12	0.00392	6.3595e-12	0.00366	7.5988e-12	0.00339	9.376e-12	0.0031
19.7	1.4635e-13	0.00536	3.311e-13	0.00412	5.3699e-13	0.00413	8.0648e-13	0.00432	1.1913e-12	0.0045	1.7065e-12	0.00464	2.4146e-12	0.00462	3.2286e-12	0.00445	4.1644e-12	0.0042	5.1642e-12	0.00394	6.3208e-12	0.00367	7.5646e-12	0.0034	9.3251e-12	0.0031
19.9	1.4052e-13	0.00545	3.275e-13	0.00414	5.2931e-13	0.00416	7.96e-13	0.00435	1.1721e-12	0.00455	1.6953e-12	0.00466	2.412e-12	0.00462	3.1939e-12	0.00448	4.1411e-12	0.00422	5.1115e-12	0.00396	6.253e-12	0.00368	7.5163e-12	0.00342	9.2536e-12	0.00311
20.1	1.3732e-13	0.00554	3.2366e-13	0.00417	5.2171e-13	0.00418	7.8633e-13	0.00437	1.1515e-12	0.00456	1.6768e-12	0.00469	2.3501e-12	0.00468	3.1442e-12	0.0045	4.0723e-12	0.00424	5.0928e-12	0.00398	6.2002e-12	0.00369	7.4373e-12	0.00343	9.1861e-12	0.00313
20.3	1.3503e-13	0.00556	3.1512e-13	0.00424	5.12e-13	0.00422	7.7516e-13	0.0044	1.142e-12	0.00459	1.6531e-12	0.00471	2.324e-12	0.0047	3.1554e-12	0.0045	4.0138e-12	0.00427	5.0314e-12	0.00399	6.1446e-12	0.00371	7.3755e-12	0.00345	9.0963e-12	0.00314
20.5	1.3323e-13	0.00564	3.0806e-13	0.00426	5.0639e-13	0.00425	7.6663e-13	0.00441	1.126e-12	0.00461	1.6319e-12	0.00474	2.3157e-12	0.00471	3.1091e-12	0.00452	3.9731e-12	0.00428	5.0082e-12	0.004	6.0994e-12	0.00372	7.2875e-12	0.00346	8.99e-12	0.00315
20.7	1.2968e-13	0.00569	3.0115e-13	0.00431	4.9466e-13	0.00429	7.4814e-13	0.00446	1.1171e-12	0.00463	1.6021e-12	0.00477	2.2921e-12	0.00474	3.108e-12	0.00454	3.9308e-12	0.00432	4.9575e-12	0.00402	6.0784e-12	0.00373	7.2754e-12	0.00347	8.9933e-12	0.00316
20.9	1.2623e-13	0.00579	2.983e-13	0.00433	4.8737e-13	0.00431	7.3951e-13	0.00448	1.089e-12	0.00468	1.5952e-12	0.0048	2.2439e-12	0.00476	3.0743e-12	0.00456	3.8848e-12	0.00433	4.9219e-12	0.00403	5.978e-12	0.00375	7.204e-12	0.00349	8.9158e-12	0.00317
21.1	1.2306e-13	0.00583	2.9216e-13	0.00437	4.7701e-13	0.00436	7.2252e-13	0.00451	1.0767e-12	0.00469	1.5701e-12	0.00481	2.2264e-12	0.00479	3.008e-12	0.0046	3.8796e-12	0.00434	4.88e-12	0.00404	5.9595e-12	0.00378	7.1535e-12	0.0035	8.8977e-12	0.00318
21.3	1.1982e-13	0.00589	2.8703e-13	0.00441	4.6729e-13	0.0044	7.1435e-13	0.00456	1.0599e-12	0.00472	1.5641e-12	0.00483	2.2146e-12	0.0048	2.9889e-12	0.0046	3.875e-12	0.00435	4.8816e-12	0.00404	5.8803e-12	0.00379	7.0634e-12	0.00351	8.8356e-12	0.00319
21.5	1.1853e-13	0.00596	2.8167e-13	0.00445	4.635e-13	0.00442	7.0505e-13	0.00458	1.0533e-12	0.00476	1.5289e-12	0.00489	2.1787e-12	0.00483	2.9604e-12	0.00464	3.8206e-12	0.00437	4.8239e-12	0.00407	5.8461e-12	0.0038	6.9872e-12	0.00352	8.7963e-12	0.00319
21.7	1.1557e-13	0.00606	2.7545e-13	0.00449	4.5595e-13	0.00445	6.9468e-13	0.0046	1.0356e-12	0.00479	1.5183e-12	0.0049	2.1554e-12	0.00486	2.9341e-12	0.00464	3.7873e-12	0.00439	4.8293e-12	0.00408	5.8256e-12	0.00381	7.002e-12	0.00354	8.7727e-12	0.0032
21.9	1.1143e-13	0.00614	2.6919e-13	0.00453	4.4942e-13	0.00449	6.7843e-13	0.00465	1.0191e-12	0.00482	1.4973e-12	0.00493	2.1289e-12	0.0049	2.9002e-12	0.00468	3.7294e-12	0.00441	4.7416e-12	0.00411	5.7747e-12	0.00382	6.9507e-12	0.00355	8.7378e-12	0.00321
22.1	1.107e-13	0.00619	2.6319e-13	0.00458	4.3912e-13	0.00452	6.652e-13	0.00469	1.0051e-12	0.00486	1.4703e-12	0.00496	2.1101e-12	0.0049	2.8722e-12	0.0047	3.7325e-12	0.00443	4.6585e-12	0.00413	5.7673e-12	0.00383	6.8975e-12	0.00356	8.6026e-12	0.00322
22.3	1.0725e-13	0.00629	2.6138e-13	0.0046	4.3169e-13	0.00456	6.6211e-13	0.00471	9.8675e-13	0.00489	1.4547e-12	0.00499	2.0728e-12	0.00493	2.8689e-12	0.00469	3.6852e-12	0.00444	4.6476e-12	0.00414	5.7117e-12	0.00384	6.8248e-12	0.00357	8.5704e-12	0.00324
22.5	1.0407e-13	0.00634	2.5552e-13	0.00467	4.2194e-13	0.0046	6.4769e-13	0.00474	9.6658e-13	0.00492	1.4311e-12	0.00503	2.0689e-12	0.00494	2.8248e-12	0.00473	3.652e-12	0.00446	4.6124e-12	0.00416	5.6406e-12	0.00387	6.774e-12	0.00359	8.5051e-12	0.00325
22.7	1.0158e-13	0.00642	2.5031e-13	0.00472	4.1639e-13	0.00463	6.4144e-13	0.00477	9.5819e-13	0.00494	1.4072e-12	0.00505	2.052e-12	0.00497	2.7748e-12	0.00477	3.6234e-12	0.00448	4.5758e-12	0.00419	5.6146e-12	0.00388	6.733e-12	0.0036	8.433e-12	0.00326
22.9	9.9616e-14	0.0065	2.4511e-13	0.00475	4.0877e-13	0.00467	6.3082e-13	0.00481	9.5008e-13	0.00497	1.4043e-12	0.00508	2.0134e-12	0.00502	2.7526e-12	0.00479	3.5959e-12	0.0045	4.5132e-12	0.00419	5.5584e-12	0.00389	6.7005e-12	0.00361	8.3728e-12	0.00327
23.1	9.7578e-14	0.00658	2.4032e-13	0.00478	4.0001e-13	0.00471	6.1823e-13	0.00483	9.2887e-13	0.00502	1.3881e-12	0.00508	1.9956e-12	0.00503	2.7356e-12	0.0048	3.5881e-12	0.00451	4.4934e-12	0.00422	5.503e-12	0.00391	6.6224e-12	0.00363	8.2994e-12	0.00328
23.3	9.5521e-14	0.00663	2.3383e-13	0.00486	3.9232e-13	0.00475	6.143e-13	0.00487	9.2378e-13	0.00503	1.3692e-12	0.00513	1.9723e-12	0.00505	2.71e-12	0.00481	3.536e-12	0.00454	4.4171e-12	0.00423	5.4461e-12	0.00392	6.5775e-12	0.00364	8.1924e-12	0.0033
23.5	9.2927e-14	0.00673	2.3208e-13	0.00487	3.8901e-13	0.00478	5.9945e-13	0.00492	9.0323e-13	0.00508	1.3521e-12	0.00515	1.952e-12	0.00507	2.6919e-12	0.00485	3.4996e-12	0.00456	4.3678e-12	0.00425	5.4185e-12	0.00395	6.5552e-12	0.00365	8.1428e-12	0.00331
23.7	8.9869e-14	0.00684	2.2654e-13	0.00494	3.751e-13	0.00485	5.8647e-13	0.00496	8.8919e-13	0.00512	1.3315e-12	0.0052	1.9392e-12	0.00511	2.6595e-12	0.00486	3.4777e-12	0.00457	4.3595e-12	0.00427	5.3947e-12	0.00395	6.4719e-12	0.00367	8.0887e-12	0.00333
23.9	8.871e-14	0.0069	2.206e-13	0.00499	3.7265e-13	0.00487	5.7812e-13	0.00498	8.7643e-13	0.00516	1.3183e-12	0.0052	1.8933e-12	0.00513	2.6391e-12	0.00488	3.4225e-12	0.00458	4.3177e-12	0.00427	5.3027e-12	0.00398	6.4444e-12	0.00368	8.044e-12	0.00334
24.1	8.597e-14	0.00699	2.1541e-13	0.00504	3.6722e-13	0.00491	5.666e-13	0.00503	8.6217e-13	0.00518	1.2867e-12	0.00526	1.8723e-12	0.00517	2.6074e-12	0.0049	3.4148e-12	0.00462	4.3024e-12	0.0043	5.2667e-12	0.00399	6.4127e-12	0.0037	7.9611e-12	0.00335
24.3	8.4626e-14	0.00707	2.1187e-13	0.00507	3.6069e-13	0.00494	5.5756e-13	0.00506	8.5082e-13	0.0052	1.262e-12	0.0053	1.8445e-12	0.00518	2.5651e-12	0.00495	3.3465e-12	0.00465	4.2614e-12	0.00431	5.2159e-12	0.00401	6.3328e-12	0.00371	7.9067e-12	0.00336
24.5	8.1757e-14	0.00718	2.0976e-13	0.0051	3.5346e-13	0.005	5.5739e-13	0.00508	8.4654e-13	0.00524	1.2587e-12	0.00533	1.8407e-12	0.00523	2.5465e-12	0.00496	3.3128e-12	0.00466	4.2474e-12	0.00433	5.1974e-12	0.00401	6.3022e-12	0.00372	7.854e-12	0.00336
24.7	7.8735e-14	0.00727	2.049e-13	0.00519	3.4725e-13	0.00503	5.4247e-13	0.00515	8.2509e-13	0.00529	1.2424e-12	0.00535	1.8025e-12	0.00526	2.508e-12	0.00499	3.2901e-12	0.00468	4.2085e-12	0.00435	5.1573e-12	0.00402	6.2598e-12	0.00373	7.8753e-12	0.00338
24.9	7.6339e-14	0.00741	1.995e-13	0.00522	3.3764e-13	0.00509	5.3532e-13	0.00515	8.1718e-13	0.00531	1.2318e-12	0.00538	1.7902e-12	0.00529	2.4723e-12	0.00503	3.268e-12	0.00471	4.152e-12	0.00437	5.1232e-12	0.00404	6.2006e-12	0.00374	7.7714e-12	0.00339
25.1	7.4828e-14	0.0075	1.9497e-13	0.00527	3.343e-13	0.0051	5.2303e-13	0.00522	8.1526e-13	0.00533	1.2111e-12	0.00541	1.7836e-12	0.00531	2.4655e-12	0.00504	3.2452e-12	0.00472	4.1139e-12	0.00439	5.0923e-12	0.00405	6.1575e-12	0.00375	7.7178e-12	0.0034
25.3	7.3806e-14	0.00754	1.906e-13	0.00533	3.2858e-13	0.00516	5.1493e-13	0.00525	7.9213e-13	0.00538	1.2072e-12	0.00544	1.7593e-12	0.00532	2.4453e-12	0.00505	3.205e-12	0.00475	4.0451e-12	0.00441	5.0832e-12	0.00407	6.1352e-12	0.00376	7.6711e-12	0.00341
25.5	7.2619e-14	0.00763	1.8776e-13	0.00538	3.2166e-13	0.00518	5.0374e-13	0.0053	7.8161e-13	0.00542	1.1858e-12	0.00546	1.7397e-12	0.00536	2.4016e-12	0.0051	3.1688e-12	0.00478	4.0701e-12	0.00443	5.0338e-12	0.00409	6.1109e-12	0.00378	7.6092e-12	0.00342

## Sheet: 2 cm
Depth(cm)	0.1MeV	SD (+/-)	0.2MeV	SD (+/-)	0.3MeV	SD (+/-)	0.425MeV	SD (+/-)	0.6MeV	SD (+/-)	0.85MeV	SD (+/-)	1.2MeV	SD (+/-)	1.65MeV	SD (+/-)	2.2MeV	SD (+/-)	2.875MeV	SD (+/-)	3.675MeV	SD (+/-)	4.625MeV	SD (+/-)	6.075MeV	SD (+/-)
0.1	6.48582e-13	0.00139333	1.25554e-12	0.00137	1.83778e-12	0.00151333	2.43656e-12	0.00167333	3.03505e-12	0.00185667	3.38138e-12	0.00208	3.21083e-12	0.00231333	2.75932e-12	0.00255	2.34624e-12	0.00278	2.01054e-12	0.00300333	1.741e-12	0.00320333	1.55076e-12	0.00337333	1.37693e-12	0.00356
0.3	6.66395e-13	0.00137667	1.28143e-12	0.00135	1.89861e-12	0.00148333	2.62162e-12	0.00160667	3.52794e-12	0.00172333	4.68741e-12	0.00180667	5.84202e-12	0.00186333	6.0796e-12	0.00196	5.58953e-12	0.00208667	4.94598e-12	0.00221333	4.3495e-12	0.00234	3.89218e-12	0.00246333	3.47412e-12	0.0026
0.5	6.75192e-13	0.00137	1.28909e-12	0.00134333	1.90548e-12	0.00147333	2.6121e-12	0.00160333	3.52843e-12	0.00172	4.65979e-12	0.00180667	6.04784e-12	0.00181667	7.38494e-12	0.00178667	7.83631e-12	0.00181667	7.4217e-12	0.00188667	6.7162e-12	0.00196667	6.10927e-12	0.00205	5.46829e-12	0.00215333
0.7	6.81934e-13	0.00136	1.29143e-12	0.00133667	1.90782e-12	0.00146333	2.60932e-12	0.00159667	3.51675e-12	0.00171667	4.64487e-12	0.0018	6.01558e-12	0.00181667	7.50067e-12	0.00176667	8.85448e-12	0.00171	9.23414e-12	0.00171667	8.77913e-12	0.00175667	8.13395e-12	0.00181333	7.35645e-12	0.00189
0.9	6.86124e-13	0.00136	1.28723e-12	0.00133	1.89643e-12	0.00146333	2.60292e-12	0.00159333	3.49466e-12	0.00171667	4.6222e-12	0.00180333	5.97849e-12	0.00181667	7.43586e-12	0.00177	9.01035e-12	0.00169333	1.02494e-11	0.00163333	1.04149e-11	0.00163667	9.93515e-12	0.00166333	9.14693e-12	0.00171667
1.1	6.88325e-13	0.00135667	1.28729e-12	0.00132667	1.89478e-12	0.00145667	2.60073e-12	0.00159	3.48067e-12	0.00171	4.60119e-12	0.0018	5.94305e-12	0.00181667	7.40482e-12	0.00177	8.96714e-12	0.00169333	1.06004e-11	0.00160667	1.15268e-11	0.00157	1.14571e-11	0.00157	1.07724e-11	0.00159667
1.3	6.88031e-13	0.00136	1.28607e-12	0.00132667	1.88672e-12	0.00145667	2.58649e-12	0.00158667	3.45099e-12	0.00171333	4.56555e-12	0.0018	5.88384e-12	0.00182	7.35196e-12	0.00178	8.90057e-12	0.00169333	1.06104e-11	0.00160333	1.21104e-11	0.00153	1.26532e-11	0.00150333	1.22765e-11	0.00150667
1.5	6.86809e-13	0.00136	1.28086e-12	0.00132333	1.87664e-12	0.00145667	2.56304e-12	0.00158667	3.43207e-12	0.00171333	4.52808e-12	0.00180667	5.85432e-12	0.00182667	7.29389e-12	0.00178	8.83715e-12	0.0017	1.05602e-11	0.00160667	1.22681e-11	0.00151667	1.34759e-11	0.00146	1.35876e-11	0.00144333
1.7	6.86587e-13	0.00136	1.27242e-12	0.00132667	1.86653e-12	0.00145333	2.54759e-12	0.00158667	3.41321e-12	0.00171333	4.50675e-12	0.00180667	5.82266e-12	0.00183	7.26769e-12	0.00178333	8.79873e-12	0.00170333	1.04822e-11	0.00161	1.22441e-11	0.00151333	1.39093e-11	0.00143333	1.46485e-11	0.0014
1.9	6.84501e-13	0.00136	1.26661e-12	0.00132667	1.85762e-12	0.00145333	2.52837e-12	0.00158667	3.38453e-12	0.00171667	4.47538e-12	0.00180667	5.76317e-12	0.00183	7.20913e-12	0.00178667	8.72092e-12	0.00170667	1.03991e-11	0.00161667	1.21762e-11	0.00152	1.41022e-11	0.00142333	1.54673e-11	0.00136667
2.1	6.82023e-13	0.00137	1.25937e-12	0.00132333	1.84184e-12	0.00145333	2.51962e-12	0.00159	3.37109e-12	0.00171667	4.43834e-12	0.00181	5.74458e-12	0.00183	7.1491e-12	0.00179	8.67488e-12	0.00171333	1.03321e-11	0.00162	1.21013e-11	0.00152333	1.40822e-11	0.00142333	1.60348e-11	0.00134333
2.3	6.78252e-13	0.00137	1.24899e-12	0.00132667	1.83042e-12	0.00145333	2.49629e-12	0.00159	3.34181e-12	0.00171667	4.40488e-12	0.00181667	5.68943e-12	0.00184	7.10708e-12	0.00179667	8.59816e-12	0.00171667	1.02507e-11	0.00162	1.20203e-11	0.00153	1.40053e-11	0.00143333	1.63743e-11	0.00132667
2.5	6.73454e-13	0.00137667	1.24085e-12	0.00132667	1.81622e-12	0.00145667	2.47656e-12	0.00159	3.31616e-12	0.00172	4.37081e-12	0.00181667	5.62796e-12	0.00184333	7.06791e-12	0.0018	8.53244e-12	0.00172333	1.01742e-11	0.00163	1.19525e-11	0.00153	1.39155e-11	0.00143333	1.6542e-11	0.00132667
2.7	6.69575e-13	0.00138	1.22986e-12	0.00133	1.79846e-12	0.00145667	2.4548e-12	0.00159333	3.29051e-12	0.00172	4.32656e-12	0.00182	5.59526e-12	0.00184667	7.01876e-12	0.00180333	8.4743e-12	0.00172667	1.00988e-11	0.00163333	1.18626e-11	0.00153667	1.38072e-11	0.00144	1.65624e-11	0.00132667
2.9	6.6394e-13	0.00138667	1.22145e-12	0.00133	1.78544e-12	0.00146	2.43571e-12	0.00159667	3.25947e-12	0.00172333	4.30521e-12	0.00182333	5.56042e-12	0.00185	6.94729e-12	0.00181	8.40953e-12	0.00173333	1.00268e-11	0.00163667	1.17683e-11	0.00154	1.37389e-11	0.00144333	1.64805e-11	0.00132667
3.1	6.58228e-13	0.00139333	1.20892e-12	0.00133667	1.76951e-12	0.00146333	2.41898e-12	0.00159667	3.23206e-12	0.00173	4.2552e-12	0.00183	5.52006e-12	0.00185667	6.90356e-12	0.00181333	8.34219e-12	0.00173333	9.97031e-12	0.00164333	1.17103e-11	0.00154333	1.36636e-11	0.00144667	1.63804e-11	0.00132667
3.3	6.52827e-13	0.0014	1.19683e-12	0.00133667	1.75101e-12	0.00146667	2.39245e-12	0.00160333	3.20774e-12	0.00173333	4.22828e-12	0.00183	5.46227e-12	0.00186	6.8353e-12	0.00182	8.27321e-12	0.00174333	9.89242e-12	0.00165	1.1632e-11	0.00154667	1.35627e-11	0.00145	1.62923e-11	0.00133333
3.5	6.47235e-13	0.00141	1.18635e-12	0.00134333	1.73265e-12	0.00147333	2.36704e-12	0.00160667	3.17617e-12	0.00173667	4.19951e-12	0.00184	5.4124e-12	0.00187	6.78077e-12	0.00182333	8.24768e-12	0.00174667	9.82336e-12	0.00165333	1.15792e-11	0.00155	1.34531e-11	0.00145667	1.61963e-11	0.00133667
3.7	6.40813e-13	0.00141667	1.17273e-12	0.00134667	1.71869e-12	0.00147333	2.34862e-12	0.00161	3.14409e-12	0.00174333	4.15385e-12	0.00184	5.38914e-12	0.00187	6.72726e-12	0.00183	8.17199e-12	0.00175	9.7565e-12	0.00165667	1.15112e-11	0.00155667	1.33741e-11	0.00146	1.60839e-11	0.00134
3.9	6.33167e-13	0.00142333	1.16091e-12	0.00135	1.70149e-12	0.00147667	2.32471e-12	0.00161333	3.11598e-12	0.00174667	4.12321e-12	0.00184667	5.33571e-12	0.00187667	6.67678e-12	0.00183333	8.1137e-12	0.00175667	9.68215e-12	0.00166	1.13963e-11	0.00156333	1.3277e-11	0.00146333	1.59928e-11	0.00134667
4.1	6.2653e-13	0.00143333	1.14881e-12	0.00135667	1.68199e-12	0.00148333	2.30022e-12	0.00162	3.08521e-12	0.00175	4.07913e-12	0.00185333	5.28421e-12	0.00188	6.62094e-12	0.00184	8.05231e-12	0.00176	9.60485e-12	0.00167	1.12953e-11	0.00157	1.31726e-11	0.00147	1.58774e-11	0.00135
4.3	6.18402e-13	0.00144	1.13774e-12	0.00136	1.6668e-12	0.00148333	2.28125e-12	0.00162	3.06014e-12	0.00175667	4.04243e-12	0.00185667	5.23305e-12	0.00189	6.56615e-12	0.00184667	7.99651e-12	0.00176667	9.53602e-12	0.00167	1.12315e-11	0.00157	1.30909e-11	0.00147333	1.57657e-11	0.00135333
4.5	6.1158e-13	0.00145	1.12384e-12	0.00137	1.64675e-12	0.00149333	2.25307e-12	0.00163	3.02931e-12	0.00175667	4.01015e-12	0.00186333	5.19736e-12	0.00189333	6.50267e-12	0.00185333	7.93681e-12	0.00177333	9.46621e-12	0.00167667	1.11504e-11	0.00157667	1.29943e-11	0.00147667	1.5646e-11	0.00136
4.7	6.04004e-13	0.00145667	1.11098e-12	0.00137	1.62877e-12	0.00149667	2.22609e-12	0.00163333	2.99493e-12	0.00176667	3.96745e-12	0.00187	5.15036e-12	0.00189667	6.46071e-12	0.00185667	7.87441e-12	0.00177667	9.40248e-12	0.00168333	1.10886e-11	0.00158	1.28967e-11	0.00148333	1.55624e-11	0.00136
4.9	5.96192e-13	0.00147	1.09716e-12	0.00138	1.61082e-12	0.0015	2.20393e-12	0.00164	2.96474e-12	0.00177333	3.92955e-12	0.00187	5.09624e-12	0.00190333	6.40207e-12	0.00186333	7.81411e-12	0.00178333	9.33038e-12	0.00169	1.10066e-11	0.00158667	1.28102e-11	0.00148667	1.54818e-11	0.00136
5.1	5.88755e-13	0.00148	1.08472e-12	0.00138333	1.59122e-12	0.00150667	2.18272e-12	0.00164333	2.93863e-12	0.00177667	3.89431e-12	0.00188	5.0537e-12	0.00191333	6.35983e-12	0.00187	7.73528e-12	0.00179	9.25727e-12	0.00169333	1.09174e-11	0.00159333	1.27132e-11	0.00149333	1.53658e-11	0.00137
5.3	5.81663e-13	0.00148667	1.07054e-12	0.00139	1.57332e-12	0.00151	2.15866e-12	0.00164667	2.9148e-12	0.00178333	3.85622e-12	0.00188333	5.01103e-12	0.00191667	6.29327e-12	0.00187667	7.66246e-12	0.00179667	9.1972e-12	0.0017	1.08311e-11	0.00159667	1.26468e-11	0.00149667	1.52574e-11	0.00137333
5.5	5.73423e-13	0.0015	1.05765e-12	0.00139667	1.55709e-12	0.00151667	2.13555e-12	0.00165333	2.87254e-12	0.00179	3.82089e-12	0.00189	4.95858e-12	0.00192333	6.24253e-12	0.00188	7.61143e-12	0.00180333	9.12165e-12	0.00170333	1.07582e-11	0.00160333	1.25462e-11	0.0015	1.51652e-11	0.00137667
5.7	5.65422e-13	0.00150667	1.04326e-12	0.00140333	1.53675e-12	0.00152333	2.10631e-12	0.00166	2.84783e-12	0.00179333	3.79005e-12	0.00189333	4.91225e-12	0.00193	6.19336e-12	0.00189	7.53839e-12	0.00181	9.02374e-12	0.00171	1.06792e-11	0.00160667	1.24651e-11	0.00150667	1.50511e-11	0.00138333
5.9	5.58334e-13	0.00152	1.0305e-12	0.00141	1.51374e-12	0.00153333	2.08751e-12	0.00167	2.80719e-12	0.00180667	3.74863e-12	0.00190333	4.88489e-12	0.00193667	6.13697e-12	0.00189333	7.49139e-12	0.00181333	8.96998e-12	0.00171667	1.05858e-11	0.00161	1.23719e-11	0.00151333	1.49557e-11	0.00138667
6.1	5.50056e-13	0.00153333	1.01723e-12	0.00142	1.50019e-12	0.00153333	2.05812e-12	0.00167	2.77634e-12	0.00180667	3.70224e-12	0.00191	4.84438e-12	0.00194333	6.08879e-12	0.00190333	7.42907e-12	0.00182	8.92109e-12	0.00172333	1.05269e-11	0.00162	1.22976e-11	0.00151667	1.48548e-11	0.00139
6.3	5.41204e-13	0.00154333	1.00423e-12	0.00142333	1.48128e-12	0.00154333	2.03982e-12	0.00168333	2.76212e-12	0.00181667	3.66128e-12	0.00192	4.8024e-12	0.00194333	6.03951e-12	0.00190667	7.38187e-12	0.00182667	8.83384e-12	0.00172667	1.0451e-11	0.00162333	1.22029e-11	0.00152	1.47711e-11	0.00139333
6.5	5.3207e-13	0.00155667	9.88403e-13	0.00143333	1.45982e-12	0.00155	2.01629e-12	0.00168333	2.72984e-12	0.00182	3.63474e-12	0.00192333	4.74179e-12	0.00195667	5.99109e-12	0.00191333	7.33849e-12	0.00183	8.7638e-12	0.00173333	1.03537e-11	0.00163	1.21157e-11	0.00152333	1.46902e-11	0.0014
6.7	5.26271e-13	0.00157	9.7707e-13	0.00144333	1.44079e-12	0.00155667	1.99403e-12	0.00169333	2.69696e-12	0.00183	3.59498e-12	0.00193	4.69678e-12	0.00196333	5.93574e-12	0.00192	7.27679e-12	0.00183667	8.69798e-12	0.00173667	1.02631e-11	0.00163667	1.20438e-11	0.00153	1.4592e-11	0.0014
6.9	5.1656e-13	0.00158	9.62453e-13	0.00145	1.42457e-12	0.00156667	1.96682e-12	0.00170333	2.66081e-12	0.00184	3.5621e-12	0.00193667	4.6519e-12	0.00197	5.89302e-12	0.00192667	7.20596e-12	0.00184333	8.65053e-12	0.00174333	1.01955e-11	0.00164333	1.19502e-11	0.00153667	1.44895e-11	0.00140667
7.1	5.0985e-13	0.00159333	9.49976e-13	0.00145667	1.4045e-12	0.00157	1.94408e-12	0.00170333	2.64202e-12	0.00184	3.52338e-12	0.00194333	4.61404e-12	0.00197667	5.83265e-12	0.00193333	7.13984e-12	0.00185333	8.56514e-12	0.00174667	1.01356e-11	0.00165	1.18513e-11	0.00154	1.43855e-11	0.00141
7.3	5.01311e-13	0.00161	9.35128e-13	0.00146667	1.38663e-12	0.00158	1.91691e-12	0.00171667	2.60072e-12	0.00185	3.49702e-12	0.00195333	4.57772e-12	0.00198667	5.78648e-12	0.00194333	7.07769e-12	0.00186	8.51951e-12	0.00175667	1.00405e-11	0.00165	1.17869e-11	0.00154667	1.42719e-11	0.00141333
7.5	4.91941e-13	0.00162	9.22947e-13	0.00147333	1.36686e-12	0.00158667	1.89529e-12	0.00172667	2.57416e-12	0.00185667	3.44694e-12	0.00196	4.5358e-12	0.00199	5.7193e-12	0.00194667	7.0138e-12	0.00186333	8.45629e-12	0.00175667	9.98322e-12	0.00166	1.16916e-11	0.00154667	1.41562e-11	0.00142333
7.7	4.85119e-13	0.00163333	9.09309e-13	0.00148333	1.35034e-12	0.00159667	1.87197e-12	0.00173	2.55162e-12	0.00186333	3.41263e-12	0.00196667	4.48476e-12	0.002	5.68896e-12	0.00195333	6.97749e-12	0.00187	8.40657e-12	0.00176667	9.90612e-12	0.00166	1.16188e-11	0.00155667	1.4064e-11	0.00142333
7.9	4.75109e-13	0.00165333	8.95805e-13	0.00149333	1.33025e-12	0.00160333	1.85571e-12	0.00173667	2.52331e-12	0.00187333	3.38184e-12	0.00197667	4.45347e-12	0.00200667	5.63703e-12	0.00196333	6.92202e-12	0.00187667	8.33097e-12	0.00177333	9.84477e-12	0.00167	1.15288e-11	0.00156	1.40016e-11	0.00143333
8.1	4.68335e-13	0.00166333	8.83008e-13	0.0015	1.31298e-12	0.00161	1.82472e-12	0.00174333	2.49533e-12	0.00188	3.34167e-12	0.00198333	4.40319e-12	0.00201333	5.5771e-12	0.00197	6.85262e-12	0.00188	8.26448e-12	0.00178	9.76934e-12	0.00167333	1.14479e-11	0.00156667	1.38861e-11	0.00143333
8.3	4.59679e-13	0.00168	8.69479e-13	0.00150667	1.29263e-12	0.00162	1.80387e-12	0.00175333	2.46617e-12	0.00188667	3.30637e-12	0.00199333	4.35497e-12	0.00202667	5.51951e-12	0.00197667	6.81307e-12	0.00189	8.20265e-12	0.00178333	9.69474e-12	0.00167667	1.13753e-11	0.00157	1.37707e-11	0.00144
8.5	4.52603e-13	0.00169333	8.56316e-13	0.00151667	1.27608e-12	0.00163	1.78018e-12	0.00176667	2.42817e-12	0.00189333	3.27248e-12	0.002	4.31659e-12	0.00203	5.48064e-12	0.00198333	6.75155e-12	0.00189333	8.11682e-12	0.00179667	9.61776e-12	0.00168333	1.1305e-11	0.00157667	1.36576e-11	0.00144667
8.7	4.46282e-13	0.00170667	8.44531e-13	0.00153	1.25779e-12	0.00164	1.75666e-12	0.00177	2.40864e-12	0.00190333	3.24188e-12	0.00201	4.27422e-12	0.00204	5.44044e-12	0.00199	6.68702e-12	0.00190333	8.04971e-12	0.00179667	9.55428e-12	0.00169333	1.12084e-11	0.00158333	1.35722e-11	0.00145
8.9	4.36948e-13	0.00172	8.31368e-13	0.00153667	1.24064e-12	0.00164333	1.7305e-12	0.00177667	2.37452e-12	0.00191333	3.19928e-12	0.00201667	4.24149e-12	0.00204	5.39518e-12	0.002	6.6332e-12	0.00191333	7.99367e-12	0.00180667	9.48414e-12	0.00169667	1.11136e-11	0.00158667	1.34819e-11	0.00145
9.1	4.29221e-13	0.00174	8.17523e-13	0.00154667	1.22558e-12	0.00165333	1.71192e-12	0.00179	2.34549e-12	0.00192333	3.16485e-12	0.00202667	4.19202e-12	0.00205333	5.32894e-12	0.00200667	6.58922e-12	0.00191667	7.93455e-12	0.00181	9.41044e-12	0.00170333	1.10638e-11	0.00159333	1.34091e-11	0.00146
9.3	4.21351e-13	0.00175667	8.04491e-13	0.00155667	1.20602e-12	0.00166333	1.68719e-12	0.0018	2.3154e-12	0.00193	3.13651e-12	0.00203	4.1498e-12	0.00206333	5.29265e-12	0.00201667	6.52956e-12	0.00192667	7.88301e-12	0.00182	9.33445e-12	0.00170667	1.09862e-11	0.00159667	1.33157e-11	0.00146333
9.5	4.13156e-13	0.00177667	7.91391e-13	0.00157	1.19059e-12	0.00167333	1.66716e-12	0.00180667	2.28627e-12	0.00194333	3.10241e-12	0.00204	4.1197e-12	0.00206667	5.24503e-12	0.00202	6.46167e-12	0.00193333	7.81377e-12	0.00182333	9.262e-12	0.00171333	1.09082e-11	0.0016	1.32088e-11	0.00147
9.7	4.06508e-13	0.00179	7.80778e-13	0.00157667	1.17055e-12	0.00168333	1.64773e-12	0.00181667	2.26319e-12	0.00195	3.06577e-12	0.00205333	4.07161e-12	0.00208	5.1822e-12	0.00202667	6.40645e-12	0.00194	7.75131e-12	0.00183	9.2059e-12	0.00171667	1.08159e-11	0.00160667	1.31111e-11	0.00147333
9.9	3.99809e-13	0.00180667	7.67591e-13	0.00159	1.15476e-12	0.00169333	1.62494e-12	0.00182667	2.2372e-12	0.00196	3.02718e-12	0.00205667	4.02646e-12	0.00209	5.13352e-12	0.00204	6.34895e-12	0.00194667	7.70377e-12	0.00184	9.12967e-12	0.00172333	1.07377e-11	0.00161	1.3034e-11	0.00147333
10.1	3.92213e-13	0.00182333	7.57403e-13	0.0016	1.13934e-12	0.00170333	1.60275e-12	0.00183667	2.20621e-12	0.00196667	3.00563e-12	0.00206667	3.97436e-12	0.00209333	5.11189e-12	0.00204	6.30476e-12	0.00195333	7.6231e-12	0.00184333	9.05938e-12	0.00173333	1.06404e-11	0.00162	1.29522e-11	0.00148333
10.3	3.84063e-13	0.00184	7.4274e-13	0.00161	1.12146e-12	0.00171333	1.57849e-12	0.00184333	2.18689e-12	0.00197667	2.97481e-12	0.00207667	3.94966e-12	0.0021	5.05218e-12	0.00205333	6.24976e-12	0.00196	7.55038e-12	0.00185333	9.00419e-12	0.00173667	1.05638e-11	0.00162333	1.28802e-11	0.00148667
10.5	3.76728e-13	0.00185667	7.30766e-13	0.00162333	1.10333e-12	0.00172667	1.557e-12	0.00185333	2.1549e-12	0.00198667	2.9389e-12	0.00208667	3.90003e-12	0.00211	5.00802e-12	0.00206333	6.20389e-12	0.00196667	7.50839e-12	0.00185667	8.93395e-12	0.00174333	1.04915e-11	0.00163333	1.27875e-11	0.00149333
10.7	3.68647e-13	0.00187667	7.20236e-13	0.00163333	1.09177e-12	0.00172667	1.53604e-12	0.00186333	2.12895e-12	0.00199667	2.89605e-12	0.00209667	3.86714e-12	0.00212333	4.95176e-12	0.00207	6.15465e-12	0.00197667	7.44319e-12	0.00186333	8.87213e-12	0.00174667	1.04199e-11	0.00163333	1.26911e-11	0.00149667
10.9	3.63422e-13	0.00189	7.08232e-13	0.00164667	1.07259e-12	0.00174333	1.51939e-12	0.00187667	2.10356e-12	0.00200333	2.86854e-12	0.00210333	3.81688e-12	0.00213	4.90819e-12	0.00207667	6.09167e-12	0.00198333	7.38871e-12	0.00187	8.80794e-12	0.00175667	1.0349e-11	0.00164333	1.26163e-11	0.0015
11.1	3.54866e-13	0.00191333	6.97766e-13	0.00165667	1.05815e-12	0.00175333	1.49736e-12	0.00188667	2.07784e-12	0.00201667	2.829e-12	0.00212	3.78666e-12	0.00213667	4.87426e-12	0.00208	6.04078e-12	0.00199	7.33132e-12	0.00188	8.73027e-12	0.00176	1.02801e-11	0.00164333	1.2549e-11	0.00150667
11.3	3.49797e-13	0.00193667	6.84783e-13	0.00167	1.04141e-12	0.00176667	1.47554e-12	0.00189333	2.04438e-12	0.00202667	2.7984e-12	0.00212333	3.75289e-12	0.00214667	4.83201e-12	0.00209	5.99581e-12	0.00199667	7.29263e-12	0.00188333	8.66234e-12	0.00177	1.02401e-11	0.00165	1.24539e-11	0.00150667
11.5	3.41896e-13	0.00195	6.74516e-13	0.00168333	1.02475e-12	0.00177667	1.4516e-12	0.00190333	2.02437e-12	0.00203667	2.7666e-12	0.00213333	3.71111e-12	0.00215333	4.77718e-12	0.00210333	5.93636e-12	0.00200667	7.21963e-12	0.00189	8.61079e-12	0.00177333	1.01503e-11	0.00165667	1.23565e-11	0.00151667
11.7	3.35196e-13	0.00197	6.63491e-13	0.00169333	1.00815e-12	0.00178667	1.43445e-12	0.00191333	1.99829e-12	0.00204667	2.74099e-12	0.00214667	3.67228e-12	0.00216333	4.71534e-12	0.00211333	5.88108e-12	0.00201333	7.15497e-12	0.00189667	8.53643e-12	0.00178	1.00639e-11	0.00166333	1.22675e-11	0.00152333
11.9	3.28353e-13	0.00199	6.52487e-13	0.00170333	9.92138e-13	0.0018	1.40888e-12	0.00192667	1.97642e-12	0.00205667	2.71358e-12	0.00215667	3.63268e-12	0.00217333	4.6869e-12	0.00211667	5.84766e-12	0.00201667	7.09368e-12	0.00190333	8.46986e-12	0.00178667	9.99555e-12	0.00167	1.21771e-11	0.00152667
12.1	3.22297e-13	0.00201	6.41278e-13	0.00171667	9.79051e-13	0.00181333	1.39292e-12	0.00193667	1.94829e-12	0.00206667	2.6765e-12	0.00216333	3.58955e-12	0.00218667	4.64703e-12	0.00213	5.77438e-12	0.00202667	7.03623e-12	0.00191333	8.39681e-12	0.00179667	9.91527e-12	0.00167333	1.21156e-11	0.00153
12.3	3.16155e-13	0.00203667	6.31387e-13	0.00173333	9.64768e-13	0.00181667	1.37242e-12	0.00195	1.92085e-12	0.00208	2.64614e-12	0.00217333	3.54772e-12	0.00219333	4.59803e-12	0.00213667	5.72427e-12	0.00204	6.98232e-12	0.00191667	8.323e-12	0.00179667	9.84171e-12	0.00168333	1.20111e-11	0.00153667
12.5	3.09037e-13	0.00205	6.20642e-13	0.00174333	9.49072e-13	0.00183333	1.35077e-12	0.00196333	1.89925e-12	0.00209	2.616e-12	0.00218667	3.5179e-12	0.00220333	4.56778e-12	0.00214	5.6687e-12	0.00204667	6.9584e-12	0.00192333	8.25448e-12	0.00180667	9.74523e-12	0.00168667	1.19273e-11	0.00153667
12.7	3.0269e-13	0.00207333	6.10589e-13	0.00176	9.31955e-13	0.00184667	1.33451e-12	0.00197333	1.86773e-12	0.0021	2.58251e-12	0.00219667	3.48363e-12	0.00221667	4.5236e-12	0.00215	5.62822e-12	0.00205333	6.87214e-12	0.00193333	8.21355e-12	0.00181	9.69563e-12	0.00169333	1.18521e-11	0.00154667
12.9	2.96809e-13	0.00209667	5.9798e-13	0.00177667	9.18647e-13	0.00185667	1.3177e-12	0.00198667	1.85048e-12	0.00211	2.55408e-12	0.00220667	3.44139e-12	0.00222667	4.4751e-12	0.00216333	5.58063e-12	0.00206	6.82234e-12	0.00194333	8.14744e-12	0.00181667	9.63978e-12	0.00169667	1.17776e-11	0.00155
13.1	2.91233e-13	0.00211667	5.88408e-13	0.00178667	9.02577e-13	0.00187	1.29791e-12	0.00199333	1.83464e-12	0.00212333	2.52501e-12	0.00221667	3.40991e-12	0.00223333	4.42403e-12	0.00217	5.54133e-12	0.00206667	6.76522e-12	0.00195	8.09832e-12	0.00182667	9.55728e-12	0.00170333	1.17003e-11	0.00155667
13.3	2.84514e-13	0.00214333	5.76537e-13	0.0018	8.87976e-13	0.00188333	1.28142e-12	0.00200667	1.79928e-12	0.00213333	2.49208e-12	0.00223	3.37956e-12	0.00224333	4.38441e-12	0.00218	5.48115e-12	0.00207667	6.71374e-12	0.00195333	8.02728e-12	0.00183	9.48436e-12	0.00170667	1.16166e-11	0.00156
13.5	2.79726e-13	0.00216667	5.68967e-13	0.00181667	8.78229e-13	0.00189667	1.25966e-12	0.00201667	1.78141e-12	0.00214333	2.46986e-12	0.00223667	3.35498e-12	0.00225	4.33563e-12	0.00219333	5.43471e-12	0.00208667	6.64486e-12	0.00196333	7.96867e-12	0.00184	9.42371e-12	0.00171667	1.15311e-11	0.00156667
13.7	2.7375e-13	0.00218667	5.58019e-13	0.00183	8.61811e-13	0.00190333	1.23945e-12	0.00203	1.75212e-12	0.00215667	2.44178e-12	0.00225	3.31888e-12	0.00226	4.29905e-12	0.00219667	5.38062e-12	0.00209333	6.60701e-12	0.00196667	7.89832e-12	0.00184333	9.34776e-12	0.00172	1.14644e-11	0.00157
13.9	2.65997e-13	0.00220667	5.48078e-13	0.00184333	8.4707e-13	0.00192333	1.22299e-12	0.00204667	1.73181e-12	0.00216333	2.40897e-12	0.00226	3.2729e-12	0.00227667	4.25123e-12	0.00221	5.33622e-12	0.0021	6.54153e-12	0.00197667	7.84084e-12	0.00185333	9.29931e-12	0.00172667	1.13755e-11	0.00157333
14.1	2.62485e-13	0.00223333	5.38745e-13	0.00186	8.35221e-13	0.00193333	1.20961e-12	0.00205333	1.70536e-12	0.00218333	2.38529e-12	0.00227333	3.23727e-12	0.00228333	4.21144e-12	0.00221667	5.30055e-12	0.00211333	6.47202e-12	0.00198333	7.76862e-12	0.00186	9.20797e-12	0.00173333	1.12968e-11	0.00158
14.3	2.56599e-13	0.00225667	5.30578e-13	0.00187333	8.21225e-13	0.00194667	1.19046e-12	0.00207	1.68232e-12	0.00219333	2.35093e-12	0.00228333	3.20454e-12	0.00229333	4.18072e-12	0.00223	5.26067e-12	0.00211333	6.42787e-12	0.00199333	7.71626e-12	0.00186333	9.15836e-12	0.00174	1.12272e-11	0.00158667
14.5	2.50076e-13	0.00228333	5.18935e-13	0.00189	8.07773e-13	0.00196	1.1757e-12	0.00208333	1.66525e-12	0.00220667	2.32466e-12	0.00229667	3.17907e-12	0.00230333	4.14199e-12	0.00224	5.21393e-12	0.00212333	6.38246e-12	0.00199667	7.6682e-12	0.00187	9.09308e-12	0.00174333	1.11604e-11	0.00159
14.7	2.45491e-13	0.00231	5.10348e-13	0.00190333	7.95342e-13	0.00197333	1.15437e-12	0.00209333	1.63995e-12	0.00221667	2.29782e-12	0.00231	3.13786e-12	0.00232	4.09383e-12	0.00224333	5.16054e-12	0.00213333	6.33495e-12	0.00200667	7.60746e-12	0.00188	9.03377e-12	0.00175	1.10788e-11	0.00159667
14.9	2.40445e-13	0.00233	5.0065e-13	0.00192333	7.82401e-13	0.00198667	1.1364e-12	0.00210667	1.62089e-12	0.00223	2.27333e-12	0.00232	3.10287e-12	0.00232667	4.07304e-12	0.00225333	5.12176e-12	0.00214333	6.27533e-12	0.00201667	7.55719e-12	0.00188	8.9703e-12	0.00175667	1.09857e-11	0.00160333
15.1	2.35604e-13	0.00236	4.91413e-13	0.00193667	7.69679e-13	0.002	1.1205e-12	0.00212	1.59552e-12	0.00224333	2.24416e-12	0.00233333	3.06704e-12	0.00233667	4.02328e-12	0.00226667	5.06209e-12	0.00215	6.22424e-12	0.00202667	7.50528e-12	0.00189	8.90013e-12	0.00176333	1.09164e-11	0.00161
15.3	2.30348e-13	0.00238333	4.83766e-13	0.00195	7.56169e-13	0.00201667	1.10265e-12	0.00213333	1.57493e-12	0.00225667	2.22516e-12	0.00234333	3.03664e-12	0.00235	3.97841e-12	0.00227667	5.01477e-12	0.00216333	6.1717e-12	0.00203	7.41987e-12	0.00189667	8.83668e-12	0.00177	1.08443e-11	0.00161
15.5	2.25133e-13	0.00241	4.73858e-13	0.00197	7.44525e-13	0.00202667	1.08775e-12	0.00214667	1.55431e-12	0.00227333	2.1857e-12	0.00235667	3.00571e-12	0.00236333	3.94893e-12	0.00228333	4.98415e-12	0.00217	6.12549e-12	0.00204	7.36573e-12	0.00190333	8.75338e-12	0.00177667	1.07647e-11	0.00162
15.7	2.2103e-13	0.00243667	4.6558e-13	0.00198333	7.30924e-13	0.00204333	1.07323e-12	0.00215667	1.53339e-12	0.00228333	2.16196e-12	0.00237	2.9693e-12	0.00237	3.90913e-12	0.00229667	4.94606e-12	0.00217667	6.06889e-12	0.00204667	7.3337e-12	0.00191333	8.67982e-12	0.00178	1.0691e-11	0.00162
15.9	2.1623e-13	0.00246	4.57579e-13	0.002	7.20165e-13	0.00206	1.05344e-12	0.00217333	1.51314e-12	0.00229667	2.13507e-12	0.00238	2.93899e-12	0.00238333	3.87281e-12	0.0023	4.90189e-12	0.00218667	6.03188e-12	0.00205	7.27179e-12	0.00192	8.61772e-12	0.00178667	1.06247e-11	0.00163
16.1	2.11209e-13	0.00249	4.49126e-13	0.00202	7.063e-13	0.00207667	1.03601e-12	0.00218667	1.48879e-12	0.00231	2.11484e-12	0.00238667	2.89831e-12	0.00239667	3.82739e-12	0.00231333	4.86598e-12	0.00219667	5.98273e-12	0.00206333	7.20739e-12	0.00192333	8.55943e-12	0.00179667	1.05474e-11	0.00163333
16.3	2.05804e-13	0.00252333	4.40837e-13	0.00203667	6.95694e-13	0.00208667	1.02793e-12	0.00220333	1.47357e-12	0.00232	2.08659e-12	0.00240667	2.87018e-12	0.00240333	3.80294e-12	0.00232	4.81786e-12	0.00220333	5.94914e-12	0.00206667	7.12716e-12	0.00193333	8.5035e-12	0.00180333	1.04784e-11	0.00164
16.5	2.01723e-13	0.00255	4.34138e-13	0.00205333	6.85899e-13	0.00210333	1.00958e-12	0.00221667	1.45539e-12	0.00233333	2.05995e-12	0.00241667	2.83908e-12	0.00241667	3.75665e-12	0.00233333	4.77294e-12	0.00221667	5.8753e-12	0.00207667	7.07895e-12	0.00194333	8.43421e-12	0.00180667	1.04067e-11	0.00164667
16.7	1.97424e-13	0.00258	4.23395e-13	0.00207333	6.69865e-13	0.00212	9.91746e-13	0.00223	1.42625e-12	0.00234667	2.03825e-12	0.00242667	2.80848e-12	0.00242667	3.71844e-12	0.00234667	4.73116e-12	0.00222667	5.82597e-12	0.00208667	7.01673e-12	0.00194667	8.3658e-12	0.00181333	1.03266e-11	0.00165333
16.9	1.92784e-13	0.00261	4.17023e-13	0.00208667	6.60862e-13	0.00213333	9.73851e-13	0.00224667	1.41633e-12	0.00236333	2.00689e-12	0.00244667	2.77621e-12	0.00243667	3.68499e-12	0.00235667	4.68118e-12	0.00223	5.77365e-12	0.00209667	6.96802e-12	0.00195667	8.30163e-12	0.00182	1.02502e-11	0.00166
17.1	1.88007e-13	0.00264	4.10012e-13	0.00210333	6.49324e-13	0.00215	9.62509e-13	0.00226	1.39574e-12	0.00238	1.9861e-12	0.00245667	2.75383e-12	0.00245	3.64509e-12	0.00236667	4.64526e-12	0.00224	5.72518e-12	0.00210333	6.91977e-12	0.00196667	8.256e-12	0.00183	1.01811e-11	0.00166333
17.3	1.83929e-13	0.00267667	4.02349e-13	0.00212333	6.37957e-13	0.00217	9.49057e-13	0.00227667	1.37768e-12	0.00239	1.96026e-12	0.00246667	2.71682e-12	0.00246	3.60855e-12	0.00237333	4.59527e-12	0.00225	5.67179e-12	0.00211	6.87539e-12	0.00196667	8.18542e-12	0.00183333	1.01127e-11	0.00167
17.5	1.8012e-13	0.0027	3.95508e-13	0.00214333	6.2744e-13	0.00218	9.35346e-13	0.00229333	1.35806e-12	0.00240667	1.93442e-12	0.00248	2.68348e-12	0.00247667	3.5735e-12	0.00238333	4.5512e-12	0.00226	5.6371e-12	0.00211333	6.8188e-12	0.00197667	8.12198e-12	0.00184	1.00073e-11	0.00167667
17.7	1.75359e-13	0.00273	3.87523e-13	0.00216	6.18235e-13	0.0022	9.17954e-13	0.00230667	1.34027e-12	0.00242	1.90682e-12	0.00249667	2.66059e-12	0.00248667	3.54417e-12	0.00239667	4.50149e-12	0.00226667	5.60348e-12	0.00212333	6.77191e-12	0.00198333	8.06819e-12	0.00184667	9.95219e-12	0.00168333
17.9	1.72019e-13	0.00276333	3.79783e-13	0.00218333	6.08566e-13	0.00222	9.02167e-13	0.00232	1.3192e-12	0.00243667	1.88812e-12	0.00250667	2.6389e-12	0.0025	3.51273e-12	0.00240667	4.47136e-12	0.00228	5.55303e-12	0.00213333	6.70172e-12	0.00199	7.99428e-12	0.00185333	9.88198e-12	0.00168333
18.1	1.6775e-13	0.00279667	3.71454e-13	0.0022	5.98183e-13	0.00223333	8.90776e-13	0.00234	1.29851e-12	0.00244667	1.86457e-12	0.00252	2.59984e-12	0.00251	3.45796e-12	0.00242333	4.42628e-12	0.00228667	5.5012e-12	0.00214	6.65425e-12	0.002	7.9608e-12	0.00186	9.79785e-12	0.00169333
18.3	1.64326e-13	0.00283	3.65577e-13	0.00221667	5.85554e-13	0.00225	8.7553e-13	0.00235333	1.27791e-12	0.00246333	1.83768e-12	0.00253333	2.57647e-12	0.00252	3.43307e-12	0.00243	4.3953e-12	0.0023	5.46083e-12	0.00215333	6.61341e-12	0.00200333	7.90079e-12	0.00186333	9.73532e-12	0.00169667
18.5	1.60078e-13	0.00286333	3.57891e-13	0.00224333	5.76123e-13	0.00227	8.62445e-13	0.00237333	1.26082e-12	0.00248	1.81353e-12	0.00255333	2.54408e-12	0.00253667	3.41227e-12	0.00244	4.3529e-12	0.00230667	5.41367e-12	0.00216	6.56542e-12	0.00201333	7.84695e-12	0.00187	9.68199e-12	0.00170333
18.7	1.57346e-13	0.00289	3.50831e-13	0.00226	5.67339e-13	0.00228667	8.47181e-13	0.00238333	1.24752e-12	0.00249333	1.79449e-12	0.00256333	2.52248e-12	0.00254667	3.36672e-12	0.00245333	4.32054e-12	0.00231667	5.36919e-12	0.00216333	6.51062e-12	0.00202	7.79903e-12	0.00188	9.57917e-12	0.00171
18.9	1.53147e-13	0.00293333	3.44273e-13	0.00228	5.56907e-13	0.00230333	8.36452e-13	0.00240333	1.22772e-12	0.00250667	1.77727e-12	0.00257667	2.495e-12	0.00256	3.33203e-12	0.00246333	4.28052e-12	0.00232667	5.33518e-12	0.00217667	6.47918e-12	0.00202667	7.72843e-12	0.00188333	9.52337e-12	0.00171667
19.1	1.50163e-13	0.00296333	3.37561e-13	0.00230333	5.45895e-13	0.00232	8.21158e-13	0.00241667	1.21178e-12	0.00252333	1.74441e-12	0.00259333	2.46039e-12	0.00257333	3.2965e-12	0.00247667	4.23764e-12	0.00233667	5.29542e-12	0.00218667	6.41082e-12	0.00204	7.66617e-12	0.00189333	9.47877e-12	0.00172
19.3	1.46643e-13	0.003	3.32409e-13	0.00232	5.36327e-13	0.00233667	8.12075e-13	0.00243333	1.19206e-12	0.00254	1.72776e-12	0.00260333	2.43439e-12	0.00258667	3.26875e-12	0.00248667	4.18417e-12	0.00234667	5.23342e-12	0.00219	6.33669e-12	0.00204	7.59425e-12	0.0019	9.42001e-12	0.00172667
19.5	1.42892e-13	0.00303667	3.23796e-13	0.00234667	5.27614e-13	0.00236	7.98115e-13	0.00245333	1.17609e-12	0.00255667	1.70439e-12	0.00262	2.4104e-12	0.00259667	3.24422e-12	0.00249667	4.14335e-12	0.00235667	5.18806e-12	0.00220333	6.29304e-12	0.00205333	7.54459e-12	0.00190667	9.36105e-12	0.00173333
19.7	1.38594e-13	0.00307	3.1773e-13	0.00236	5.18381e-13	0.00237667	7.83081e-13	0.00247333	1.15932e-12	0.00257333	1.68828e-12	0.00263667	2.38859e-12	0.00261333	3.2034e-12	0.00251	4.1049e-12	0.00236667	5.14953e-12	0.00221333	6.25397e-12	0.00206	7.4885e-12	0.00191	9.28898e-12	0.00174
19.9	1.35759e-13	0.00310333	3.12738e-13	0.00238333	5.10433e-13	0.00239333	7.69943e-13	0.00249	1.14502e-12	0.00259	1.65665e-12	0.00265333	2.35697e-12	0.00262	3.17333e-12	0.00252	4.06718e-12	0.00237667	5.0849e-12	0.00221667	6.21384e-12	0.00206667	7.4307e-12	0.00191667	9.2195e-12	0.00174333
20.1	1.32741e-13	0.00314	3.05911e-13	0.00240667	4.99776e-13	0.00241333	7.58925e-13	0.00250667	1.12664e-12	0.00260333	1.63655e-12	0.00266667	2.3267e-12	0.00264	3.13934e-12	0.00253333	4.03759e-12	0.00238667	5.04827e-12	0.00223	6.16249e-12	0.00207333	7.3917e-12	0.00192667	9.15838e-12	0.00174667
20.3	1.29196e-13	0.00318333	3.0017e-13	0.00243333	4.91153e-13	0.00243333	7.4803e-13	0.00252667	1.10772e-12	0.00261667	1.62153e-12	0.00268	2.30124e-12	0.00265667	3.09948e-12	0.00254667	4.01561e-12	0.00239667	5.00913e-12	0.00224	6.1107e-12	0.00208	7.33937e-12	0.00193333	9.10012e-12	0.00175667
20.5	1.26747e-13	0.00322333	2.94449e-13	0.00245333	4.84323e-13	0.00245333	7.35174e-13	0.00254333	1.09403e-12	0.00263667	1.6015e-12	0.00269333	2.27396e-12	0.00266667	3.07141e-12	0.00256	3.97204e-12	0.00240667	4.96214e-12	0.00224667	6.06593e-12	0.00209	7.28532e-12	0.00194	9.04378e-12	0.00176667
20.7	1.2335e-13	0.00325667	2.87917e-13	0.00247667	4.74016e-13	0.00247333	7.22935e-13	0.00256333	1.07754e-12	0.00265333	1.58197e-12	0.00271	2.25149e-12	0.00268	3.03554e-12	0.00256667	3.94936e-12	0.00241333	4.92431e-12	0.00225333	6.02359e-12	0.0021	7.23698e-12	0.00194667	8.99169e-12	0.00176667
20.9	1.20592e-13	0.0033	2.82602e-13	0.0025	4.65148e-13	0.00249333	7.11758e-13	0.00258	1.06316e-12	0.00267	1.55725e-12	0.00273	2.22546e-12	0.00269667	3.02032e-12	0.00257333	3.90038e-12	0.00243	4.89344e-12	0.00226333	5.98234e-12	0.00210333	7.18699e-12	0.00195667	8.92703e-12	0.00177333
21.1	1.17494e-13	0.00334333	2.77716e-13	0.00252667	4.56911e-13	0.00251	6.9956e-13	0.00259667	1.04463e-12	0.00269333	1.53551e-12	0.00274	2.19625e-12	0.00271	2.98191e-12	0.00259333	3.86657e-12	0.00243667	4.86638e-12	0.00227333	5.93169e-12	0.00211333	7.11713e-12	0.00196667	8.85697e-12	0.00178
21.3	1.14808e-13	0.00338	2.71658e-13	0.00254667	4.51035e-13	0.00253	6.88156e-13	0.00261667	1.03377e-12	0.00270667	1.52126e-12	0.00275667	2.16825e-12	0.00272667	2.96278e-12	0.0026	3.82801e-12	0.00245	4.8364e-12	0.00228	5.89272e-12	0.00212	7.04432e-12	0.00197	8.8004e-12	0.00178667
21.5	1.12108e-13	0.00342667	2.66797e-13	0.00257667	4.42255e-13	0.00255	6.79031e-13	0.00263333	1.01823e-12	0.00272	1.50608e-12	0.00277	2.14545e-12	0.00273667	2.92925e-12	0.00261333	3.79011e-12	0.00246	4.80307e-12	0.00228333	5.84059e-12	0.00212667	6.99063e-12	0.00197333	8.7265e-12	0.00179
21.7	1.09539e-13	0.00346667	2.60713e-13	0.00259333	4.3532e-13	0.00257333	6.68945e-13	0.00265333	1.00257e-12	0.00274	1.48272e-12	0.00279333	2.13926e-12	0.00275	2.88654e-12	0.00263333	3.75062e-12	0.00247333	4.75227e-12	0.0023	5.79298e-12	0.00213667	6.94402e-12	0.00198333	8.65728e-12	0.00179667
21.9	1.06504e-13	0.00350333	2.55999e-13	0.00262333	4.26935e-13	0.00259667	6.57221e-13	0.00267667	9.86133e-13	0.00276	1.46164e-12	0.00281	2.10611e-12	0.00276	2.86773e-12	0.00264333	3.71679e-12	0.00248	4.69233e-12	0.00231333	5.74263e-12	0.00214333	6.91051e-12	0.00198667	8.60596e-12	0.00180667
22.1	1.03958e-13	0.00356	2.51303e-13	0.00264667	4.17234e-13	0.00261333	6.45686e-13	0.00269	9.73795e-13	0.00278	1.44045e-12	0.00282667	2.07773e-12	0.00278	2.83752e-12	0.00265667	3.68682e-12	0.00249	4.64744e-12	0.00232	5.68868e-12	0.00215333	6.85458e-12	0.00199667	8.54518e-12	0.00181
22.3	1.01582e-13	0.00359667	2.46175e-13	0.00267	4.1237e-13	0.00264	6.33204e-13	0.00271333	9.57407e-13	0.00279667	1.42452e-12	0.00284	2.04749e-12	0.00279	2.80418e-12	0.00266667	3.65253e-12	0.0025	4.58584e-12	0.00232667	5.66187e-12	0.00216333	6.79572e-12	0.00200333	8.48126e-12	0.00181667
22.5	9.90533e-14	0.00363667	2.40517e-13	0.00269667	4.03068e-13	0.00266333	6.25179e-13	0.00273	9.4423e-13	0.00281	1.40519e-12	0.00286	2.03082e-12	0.00281	2.78002e-12	0.00267667	3.61998e-12	0.00250667	4.55728e-12	0.00233667	5.60893e-12	0.00216333	6.73798e-12	0.00201	8.40992e-12	0.00182
22.7	9.69471e-14	0.00368	2.3636e-13	0.00272333	3.95579e-13	0.00268	6.14089e-13	0.00275333	9.3229e-13	0.00283	1.38179e-12	0.00287333	2.00472e-12	0.00282333	2.74355e-12	0.00269	3.58411e-12	0.00252	4.53068e-12	0.00234667	5.57246e-12	0.00217667	6.70337e-12	0.00201667	8.36677e-12	0.00183
22.9	9.44215e-14	0.00373333	2.30154e-13	0.00274667	3.87826e-13	0.00270333	6.05001e-13	0.00277333	9.1654e-13	0.00285	1.36661e-12	0.00289	1.9781e-12	0.00284	2.72557e-12	0.0027	3.55149e-12	0.00253333	4.49655e-12	0.00235667	5.50941e-12	0.00218333	6.62775e-12	0.00202667	8.30856e-12	0.00183333
23.1	9.24235e-14	0.00378	2.27335e-13	0.00277333	3.83181e-13	0.00272667	5.91923e-13	0.0028	9.04302e-13	0.00287	1.35207e-12	0.00290667	1.95916e-12	0.00285333	2.70055e-12	0.00271333	3.52215e-12	0.00254333	4.46701e-12	0.00236333	5.49029e-12	0.00219333	6.58646e-12	0.00203333	8.2386e-12	0.00184333
23.3	8.99192e-14	0.00382333	2.21957e-13	0.0028	3.75658e-13	0.00275	5.84008e-13	0.00281667	8.91696e-13	0.00288667	1.33716e-12	0.00292333	1.94254e-12	0.00286667	2.66472e-12	0.00272667	3.49976e-12	0.00255333	4.43243e-12	0.00237333	5.44242e-12	0.0022	6.54642e-12	0.00204	8.20474e-12	0.00184667
23.5	8.75931e-14	0.00387	2.17924e-13	0.00282333	3.66888e-13	0.00277	5.75e-13	0.00283333	8.80024e-13	0.00291333	1.31772e-12	0.00293333	1.91596e-12	0.00288	2.63999e-12	0.00274	3.46309e-12	0.00256667	4.37528e-12	0.00238667	5.39098e-12	0.00221	6.50048e-12	0.00205	8.1406e-12	0.00185333
23.7	8.55137e-14	0.00392	2.13049e-13	0.00285667	3.60742e-13	0.0028	5.647e-13	0.00285667	8.64392e-13	0.00293	1.30298e-12	0.00296	1.89535e-12	0.0029	2.61885e-12	0.00275333	3.43815e-12	0.00257667	4.33288e-12	0.00239667	5.34533e-12	0.00222	6.45414e-12	0.00205667	8.07838e-12	0.00185667
23.9	8.33369e-14	0.00397	2.09261e-13	0.00288667	3.54228e-13	0.00281333	5.56592e-13	0.00287667	8.55459e-13	0.00295	1.28655e-12	0.00298	1.87374e-12	0.00291333	2.57834e-12	0.00277	3.39799e-12	0.00259	4.29703e-12	0.00240333	5.30529e-12	0.00222667	6.42473e-12	0.00206333	8.02997e-12	0.00186667
24.1	8.20906e-14	0.00401333	2.04043e-13	0.00291333	3.50348e-13	0.00283667	5.45307e-13	0.00290333	8.3814e-13	0.00297	1.26471e-12	0.00299667	1.85204e-12	0.00292667	2.55453e-12	0.00278	3.36659e-12	0.00260333	4.26175e-12	0.00241667	5.26899e-12	0.00223667	6.38187e-12	0.00206667	7.96398e-12	0.00187
24.3	7.87412e-14	0.00407	2.00051e-13	0.00294333	3.41693e-13	0.00287333	5.36985e-13	0.00292	8.2696e-13	0.00299333	1.2463e-12	0.00302	1.82089e-12	0.00294667	2.51454e-12	0.00279667	3.33971e-12	0.00261333	4.20439e-12	0.00242333	5.21733e-12	0.00225	6.32176e-12	0.00207667	7.90513e-12	0.00188
24.5	7.73378e-14	0.00412333	1.95979e-13	0.00297	3.3473e-13	0.00289333	5.28042e-13	0.00295	8.11107e-13	0.00301333	1.2309e-12	0.00303667	1.8091e-12	0.00296	2.50828e-12	0.00280333	3.29219e-12	0.00262667	4.18454e-12	0.00243667	5.17608e-12	0.00225333	6.27452e-12	0.00208	7.82995e-12	0.00189
24.7	7.54925e-14	0.00417667	1.92561e-13	0.00299667	3.30215e-13	0.00291667	5.19632e-13	0.00296667	8.04998e-13	0.00303	1.21515e-12	0.00305	1.78324e-12	0.00298	2.48156e-12	0.00282	3.257e-12	0.00264	4.13812e-12	0.00244667	5.11929e-12	0.00226333	6.21942e-12	0.00209333	7.773e-12	0.00189
24.9	7.33646e-14	0.00422333	1.88279e-13	0.00303333	3.22839e-13	0.00294333	5.11656e-13	0.00299	7.91164e-13	0.00305333	1.20012e-12	0.00307	1.75395e-12	0.00299333	2.45618e-12	0.00283333	3.23132e-12	0.00264667	4.11151e-12	0.00246	5.09122e-12	0.00227	6.17731e-12	0.0021	7.73811e-12	0.0019
25.1	7.18784e-14	0.00427667	1.84247e-13	0.00306667	3.16628e-13	0.00296333	5.00148e-13	0.00301667	7.79368e-13	0.00307333	1.1827e-12	0.00309	1.7379e-12	0.00301333	2.43147e-12	0.00285	3.21587e-12	0.00265667	4.0845e-12	0.00246667	5.02902e-12	0.00228333	6.13969e-12	0.00210667	7.67163e-12	0.00190333
25.3	7.00012e-14	0.00434	1.80781e-13	0.00309333	3.08476e-13	0.00299	4.93354e-13	0.00303667	7.66265e-13	0.00309333	1.16288e-12	0.00310667	1.73221e-12	0.00302667	2.40187e-12	0.00286333	3.17037e-12	0.00267333	4.05534e-12	0.00248	5.00995e-12	0.00228667	6.09638e-12	0.00211333	7.63077e-12	0.00191333
25.5	6.81509e-14	0.00439	1.7663e-13	0.00312333	3.04853e-13	0.00302	4.81035e-13	0.00306333	7.5257e-13	0.00312333	1.15643e-12	0.00313333	1.6985e-12	0.00304333	2.37481e-12	0.00288	3.14103e-12	0.00268333	4.01623e-12	0.00249	4.97896e-12	0.0023	6.04769e-12	0.00212667	7.57341e-12	0.00192

## Sheet: 4 cm
Depth(cm)	0.1MeV	SD (+/-)	0.2MeV	SD (+/-)	0.3MeV	SD (+/-)	0.425MeV	SD (+/-)	0.6MeV	SD (+/-)	0.85MeV	SD (+/-)	1.2MeV	SD (+/-)	1.65MeV	SD (+/-)	2.2MeV	SD (+/-)	2.875MeV	SD (+/-)	3.675MeV	SD (+/-)	4.625MeV	SD (+/-)	6.075MeV	SD (+/-)
0.1	6.4623e-13	0.00100667	1.24926e-12	0.000993333	1.83145e-12	0.00109333	2.435e-12	0.00120667	3.03245e-12	0.00134333	3.37982e-12	0.0015	3.20237e-12	0.00167333	2.75416e-12	0.00184333	2.34213e-12	0.00201	1.99879e-12	0.00217	1.74416e-12	0.00231333	1.54696e-12	0.00243333	1.37327e-12	0.00256333
0.3	6.63774e-13	0.000993333	1.27482e-12	0.000976667	1.89699e-12	0.00107333	2.61418e-12	0.00116333	3.52535e-12	0.00124333	4.6721e-12	0.00130667	5.82053e-12	0.00134667	6.07655e-12	0.00141667	5.58791e-12	0.00151	4.92988e-12	0.0016	4.35087e-12	0.00169	3.89635e-12	0.00177667	3.45386e-12	0.00187333
0.5	6.73479e-13	0.00099	1.2837e-12	0.000973333	1.90173e-12	0.00106333	2.61254e-12	0.00115667	3.52138e-12	0.00124333	4.6626e-12	0.00130333	6.0277e-12	0.00131	7.39263e-12	0.00128667	7.82119e-12	0.00131333	7.39843e-12	0.00136667	6.71845e-12	0.00141667	6.0991e-12	0.00148	5.46816e-12	0.00155333
0.7	6.79362e-13	0.000983333	1.28593e-12	0.000963333	1.90116e-12	0.00106	2.61105e-12	0.00115333	3.50978e-12	0.00124	4.63916e-12	0.0013	6.0047e-12	0.00131333	7.50264e-12	0.00127667	8.83629e-12	0.00123333	9.20868e-12	0.00124333	8.78469e-12	0.00127	8.12991e-12	0.00130667	7.36356e-12	0.00136333
0.9	6.82617e-13	0.000983333	1.28692e-12	0.000963333	1.89494e-12	0.00105333	2.59611e-12	0.00115333	3.49138e-12	0.00124	4.61459e-12	0.0013	5.96553e-12	0.00131333	7.44572e-12	0.00127667	9.0176e-12	0.00122333	1.02309e-11	0.00118	1.03978e-11	0.00118333	9.94964e-12	0.0012	9.15268e-12	0.00124
1.1	6.85271e-13	0.000983333	1.28463e-12	0.00096	1.88981e-12	0.00105333	2.58829e-12	0.00115	3.47591e-12	0.00123667	4.58554e-12	0.00130333	5.9246e-12	0.00131333	7.40113e-12	0.00127667	8.96389e-12	0.00122333	1.05793e-11	0.00116333	1.14856e-11	0.00113333	1.14778e-11	0.00113333	1.07901e-11	0.00115333
1.3	6.86159e-13	0.000983333	1.28067e-12	0.00096	1.88126e-12	0.00105333	2.57485e-12	0.00114667	3.45232e-12	0.00123667	4.55767e-12	0.00130333	5.88949e-12	0.00131667	7.35192e-12	0.00128667	8.90526e-12	0.00122333	1.05764e-11	0.00115667	1.20758e-11	0.00110667	1.26346e-11	0.00108333	1.22792e-11	0.00109
1.5	6.85869e-13	0.000983333	1.2765e-12	0.000956667	1.8704e-12	0.00105333	2.55881e-12	0.00114667	3.42795e-12	0.00123667	4.5286e-12	0.00130333	5.85225e-12	0.00132	7.29979e-12	0.00128667	8.85449e-12	0.00122667	1.05138e-11	0.00116333	1.22709e-11	0.00109667	1.34483e-11	0.00105333	1.35614e-11	0.00104333
1.7	6.84247e-13	0.000983333	1.26896e-12	0.000956667	1.86239e-12	0.00105	2.5493e-12	0.00114333	3.40739e-12	0.00123667	4.49515e-12	0.00130333	5.81723e-12	0.00132	7.2467e-12	0.00128667	8.79107e-12	0.00123	1.04468e-11	0.00116333	1.22456e-11	0.00109333	1.38826e-11	0.00104	1.4621e-11	0.00101
1.9	6.81859e-13	0.000983333	1.26182e-12	0.00096	1.84909e-12	0.00105333	2.52766e-12	0.00114667	3.38958e-12	0.00124	4.45316e-12	0.00130667	5.76633e-12	0.00132333	7.20269e-12	0.00128667	8.71744e-12	0.00123333	1.03695e-11	0.00116667	1.21654e-11	0.00109667	1.40571e-11	0.00103	1.54534e-11	0.000983333
2.1	6.78296e-13	0.00099	1.25523e-12	0.00096	1.83757e-12	0.00105333	2.51106e-12	0.00115	3.35639e-12	0.00124	4.43062e-12	0.00130667	5.7302e-12	0.00132333	7.14204e-12	0.00129667	8.65518e-12	0.00124	1.03006e-11	0.00116667	1.20781e-11	0.0011	1.40539e-11	0.00103	1.605e-11	0.000973333
2.3	6.74945e-13	0.000993333	1.24527e-12	0.00096	1.82507e-12	0.00105333	2.48685e-12	0.00115	3.3345e-12	0.00124333	4.39439e-12	0.00131	5.68151e-12	0.00133	7.08366e-12	0.00129667	8.59003e-12	0.00124	1.02364e-11	0.00117333	1.20053e-11	0.00110333	1.39658e-11	0.00103333	1.64017e-11	0.00096
2.5	6.71282e-13	0.000993333	1.23674e-12	0.00096	1.8078e-12	0.00105333	2.46966e-12	0.00115333	3.30442e-12	0.00124333	4.35986e-12	0.00131333	5.6322e-12	0.00133	7.03996e-12	0.0013	8.52536e-12	0.00124333	1.01698e-11	0.00117667	1.19158e-11	0.00110667	1.38774e-11	0.00103667	1.65384e-11	0.000953333
2.7	6.65983e-13	0.001	1.22543e-12	0.000963333	1.79439e-12	0.00105333	2.44816e-12	0.00115333	3.27467e-12	0.00124333	4.32149e-12	0.00131667	5.59077e-12	0.00133333	6.97331e-12	0.00130333	8.45584e-12	0.00124667	1.01101e-11	0.00117667	1.18462e-11	0.00110667	1.37675e-11	0.00104	1.65439e-11	0.000953333
2.9	6.61481e-13	0.00100333	1.21479e-12	0.000963333	1.77816e-12	0.00105333	2.42554e-12	0.00115333	3.24823e-12	0.00124333	4.28434e-12	0.00132	5.55195e-12	0.00133667	6.91939e-12	0.00130667	8.39915e-12	0.00125	1.00385e-11	0.00118333	1.17572e-11	0.00111333	1.36753e-11	0.00104333	1.64847e-11	0.000953333
3.1	6.56705e-13	0.00101	1.20532e-12	0.000963333	1.75918e-12	0.00105667	2.40832e-12	0.00115333	3.22693e-12	0.00125	4.25079e-12	0.00132333	5.50229e-12	0.00134	6.86934e-12	0.00131	8.34243e-12	0.00125333	9.97568e-12	0.00118667	1.16746e-11	0.00111667	1.3593e-11	0.00104333	1.63786e-11	0.00096
3.3	6.50304e-13	0.00101333	1.19062e-12	0.00097	1.74474e-12	0.00106333	2.38534e-12	0.00116	3.19397e-12	0.00125333	4.21325e-12	0.00132333	5.4569e-12	0.00134333	6.83192e-12	0.00131333	8.28121e-12	0.00125667	9.89063e-12	0.00118667	1.15967e-11	0.00112	1.35008e-11	0.00105	1.627e-11	0.000963333
3.5	6.42862e-13	0.00102	1.18089e-12	0.000973333	1.7289e-12	0.00106333	2.36202e-12	0.00116333	3.16876e-12	0.00125333	4.1728e-12	0.00133	5.41403e-12	0.00134667	6.78109e-12	0.00131667	8.22608e-12	0.00126	9.81977e-12	0.00119333	1.1507e-11	0.00112333	1.34155e-11	0.00105333	1.61786e-11	0.000963333
3.7	6.36813e-13	0.00102333	1.16978e-12	0.000973333	1.7153e-12	0.00106333	2.3356e-12	0.00116333	3.13569e-12	0.00126	4.13894e-12	0.00133	5.37323e-12	0.00135	6.71376e-12	0.00132333	8.16032e-12	0.00126667	9.73841e-12	0.00119667	1.14297e-11	0.00112333	1.33163e-11	0.00105333	1.60725e-11	0.000966667
3.9	6.29292e-13	0.00103	1.15683e-12	0.000976667	1.6936e-12	0.00107	2.3164e-12	0.00116667	3.1099e-12	0.00126333	4.11001e-12	0.00133333	5.32338e-12	0.00135667	6.66148e-12	0.00132333	8.10783e-12	0.00126667	9.67426e-12	0.00119667	1.13605e-11	0.00112667	1.32452e-11	0.00105333	1.5952e-11	0.000973333
4.1	6.22351e-13	0.00103667	1.1459e-12	0.000983333	1.67453e-12	0.00107333	2.29237e-12	0.00117333	3.08005e-12	0.00126667	4.07535e-12	0.00134	5.28106e-12	0.00135667	6.59995e-12	0.00133	8.04542e-12	0.00127333	9.60236e-12	0.00120667	1.12733e-11	0.00113333	1.31474e-11	0.00106333	1.58667e-11	0.000973333
4.3	6.16424e-13	0.00104	1.13154e-12	0.000983333	1.65806e-12	0.00107333	2.27082e-12	0.00117333	3.04768e-12	0.00126667	4.03459e-12	0.00134	5.22991e-12	0.00136667	6.55284e-12	0.00133333	7.97175e-12	0.00127667	9.53446e-12	0.00120667	1.11866e-11	0.00113333	1.30476e-11	0.00106333	1.57557e-11	0.000973333
4.5	6.08544e-13	0.00105	1.11956e-12	0.00099	1.64063e-12	0.00108	2.2412e-12	0.00117667	3.01949e-12	0.00127333	3.99102e-12	0.00134667	5.18574e-12	0.00136667	6.50917e-12	0.00133667	7.90658e-12	0.00127667	9.45275e-12	0.00121333	1.11212e-11	0.00114333	1.29692e-11	0.00106333	1.56411e-11	0.000983333
4.7	6.01046e-13	0.00105333	1.10692e-12	0.000993333	1.62264e-12	0.00108333	2.22182e-12	0.00118333	2.98355e-12	0.00127667	3.95822e-12	0.00135	5.14791e-12	0.00137	6.46225e-12	0.00134	7.84494e-12	0.00128667	9.38172e-12	0.00121667	1.10526e-11	0.00114333	1.28706e-11	0.00107333	1.55504e-11	0.000983333
4.9	5.93211e-13	0.00106333	1.09375e-12	0.000996667	1.60241e-12	0.00108333	2.19911e-12	0.00118667	2.95765e-12	0.00127667	3.92653e-12	0.00135333	5.09221e-12	0.00137667	6.40303e-12	0.00134667	7.79256e-12	0.00128667	9.31626e-12	0.00122	1.09673e-11	0.00114667	1.27872e-11	0.00107333	1.54338e-11	0.000983333
5.1	5.85582e-13	0.00107333	1.0776e-12	0.00100333	1.5855e-12	0.00109	2.1749e-12	0.00118667	2.92372e-12	0.00128667	3.88017e-12	0.00135667	5.05637e-12	0.00138	6.35912e-12	0.00135	7.71977e-12	0.00129333	9.24939e-12	0.00122333	1.08884e-11	0.00115333	1.26915e-11	0.00107667	1.53478e-11	0.00099
5.3	5.78254e-13	0.00107333	1.06587e-12	0.00100333	1.56535e-12	0.00109333	2.14784e-12	0.00119333	2.89679e-12	0.00128667	3.84954e-12	0.00136	5.00785e-12	0.00138667	6.29399e-12	0.00135333	7.65806e-12	0.00129667	9.17325e-12	0.00122667	1.0806e-11	0.00115333	1.26137e-11	0.00108333	1.52422e-11	0.000993333
5.5	5.70082e-13	0.00108333	1.05244e-12	0.00101	1.54732e-12	0.00109667	2.12742e-12	0.00119667	2.86884e-12	0.00129667	3.80647e-12	0.00136667	4.9696e-12	0.00138667	6.24454e-12	0.00135667	7.59914e-12	0.00130333	9.10747e-12	0.00123333	1.07219e-11	0.00115667	1.25136e-11	0.00108333	1.51423e-11	0.000993333
5.7	5.61676e-13	0.00109333	1.03784e-12	0.00101667	1.52831e-12	0.00110333	2.10103e-12	0.0012	2.84038e-12	0.00129667	3.77099e-12	0.00137	4.91352e-12	0.00139333	6.18483e-12	0.00136667	7.53222e-12	0.00130667	9.03085e-12	0.00123333	1.06411e-11	0.00116333	1.24242e-11	0.00108667	1.50412e-11	0.001
5.9	5.54231e-13	0.0011	1.02567e-12	0.00102	1.50857e-12	0.00110667	2.08075e-12	0.00120667	2.80318e-12	0.00130333	3.73413e-12	0.00137667	4.86799e-12	0.0014	6.13345e-12	0.00136667	7.48642e-12	0.00131	8.97221e-12	0.00124	1.05693e-11	0.00116333	1.23541e-11	0.00109	1.49418e-11	0.001
6.1	5.45617e-13	0.00111	1.0106e-12	0.00102667	1.49325e-12	0.00111333	2.05504e-12	0.00121	2.77956e-12	0.00130667	3.6996e-12	0.00137667	4.81432e-12	0.00140333	6.07843e-12	0.00137667	7.41732e-12	0.00131333	8.9054e-12	0.00124333	1.05018e-11	0.00116667	1.22735e-11	0.00109667	1.48331e-11	0.00100333
6.3	5.37839e-13	0.00111667	9.98179e-13	0.00103	1.47024e-12	0.00111667	2.0294e-12	0.00121667	2.74889e-12	0.00131333	3.65977e-12	0.00138667	4.78462e-12	0.00140667	6.01935e-12	0.00137667	7.36383e-12	0.00132	8.83599e-12	0.00124333	1.0417e-11	0.00117333	1.21875e-11	0.00109667	1.47287e-11	0.00100667
6.5	5.29194e-13	0.00112667	9.85754e-13	0.00103667	1.45304e-12	0.00112333	2.00633e-12	0.00121667	2.71275e-12	0.00131667	3.62078e-12	0.00139	4.73582e-12	0.00141333	5.9718e-12	0.00138333	7.29864e-12	0.00132333	8.77045e-12	0.00125333	1.03414e-11	0.00117667	1.20954e-11	0.0011	1.46305e-11	0.00101
6.7	5.21809e-13	0.00113667	9.70226e-13	0.00104333	1.43455e-12	0.00112667	1.9815e-12	0.00122667	2.682e-12	0.00132333	3.58534e-12	0.00139667	4.69696e-12	0.00142	5.93446e-12	0.00138667	7.23134e-12	0.00132667	8.70641e-12	0.00125333	1.02548e-11	0.00118333	1.20126e-11	0.00110667	1.45455e-11	0.00101
6.9	5.1165e-13	0.00114333	9.57299e-13	0.00105	1.4166e-12	0.00113333	1.95819e-12	0.00123333	2.65073e-12	0.00133	3.54998e-12	0.0014	4.6494e-12	0.00142333	5.85977e-12	0.00139333	7.18557e-12	0.00133333	8.63066e-12	0.00125667	1.01954e-11	0.00118667	1.1911e-11	0.00111	1.44436e-11	0.00101667
7.1	5.04725e-13	0.00115333	9.43592e-13	0.00105333	1.39843e-12	0.00113667	1.93688e-12	0.00123667	2.62928e-12	0.00133333	3.52132e-12	0.00140667	4.61385e-12	0.00143	5.82307e-12	0.00139667	7.13011e-12	0.00133667	8.55551e-12	0.00126333	1.01323e-11	0.00118667	1.18237e-11	0.00111333	1.43314e-11	0.00102
7.3	4.96579e-13	0.00116333	9.29811e-13	0.00106333	1.3794e-12	0.00114333	1.91094e-12	0.00124333	2.59955e-12	0.00134	3.47685e-12	0.00141	4.55774e-12	0.00143667	5.76818e-12	0.0014	7.05992e-12	0.00134333	8.50459e-12	0.00126667	1.00534e-11	0.00119	1.17399e-11	0.00111667	1.42517e-11	0.00102
7.5	4.89718e-13	0.00117333	9.16658e-13	0.00106333	1.36024e-12	0.00115	1.88556e-12	0.00125	2.56954e-12	0.00134333	3.4472e-12	0.00141667	4.5163e-12	0.00144	5.72222e-12	0.00140667	7.01468e-12	0.00134667	8.43038e-12	0.00127333	9.98442e-12	0.00119667	1.16608e-11	0.00112	1.41582e-11	0.00102667
7.7	4.81576e-13	0.00118333	9.04425e-13	0.00107333	1.34334e-12	0.00115333	1.86293e-12	0.00125333	2.53472e-12	0.00135	3.40462e-12	0.00142333	4.47436e-12	0.00144667	5.66481e-12	0.00141	6.9515e-12	0.00135	8.35546e-12	0.00127667	9.9077e-12	0.00119667	1.15918e-11	0.00112333	1.40667e-11	0.00103
7.9	4.73395e-13	0.00119667	8.88292e-13	0.00108333	1.32538e-12	0.00116333	1.83652e-12	0.00126	2.50973e-12	0.00135667	3.36529e-12	0.00143	4.42658e-12	0.00145	5.6136e-12	0.00142	6.89234e-12	0.00135667	8.3053e-12	0.00128333	9.82881e-12	0.00120333	1.14933e-11	0.00112667	1.39595e-11	0.00103333
8.1	4.64688e-13	0.00120667	8.76911e-13	0.00108333	1.30507e-12	0.00116667	1.81924e-12	0.00126333	2.48511e-12	0.00136	3.33151e-12	0.00143333	4.38582e-12	0.00145667	5.55729e-12	0.00142333	6.84942e-12	0.00136	8.25398e-12	0.00128667	9.75535e-12	0.00120667	1.14204e-11	0.00113333	1.38607e-11	0.00103667
8.3	4.55914e-13	0.00121667	8.64494e-13	0.00109333	1.28652e-12	0.00117333	1.79224e-12	0.00127	2.45152e-12	0.00136667	3.29921e-12	0.00144	4.34922e-12	0.00146333	5.51843e-12	0.00143	6.78415e-12	0.00136667	8.19427e-12	0.00128667	9.69886e-12	0.00121333	1.1357e-11	0.00113333	1.37523e-11	0.00104
8.5	4.49104e-13	0.00122667	8.50523e-13	0.0011	1.2671e-12	0.00118333	1.77528e-12	0.00127667	2.41781e-12	0.00137333	3.26814e-12	0.00144667	4.30762e-12	0.00146667	5.46782e-12	0.00143333	6.72998e-12	0.00136667	8.1174e-12	0.00129667	9.60451e-12	0.00121667	1.12793e-11	0.00113667	1.36667e-11	0.00104333
8.7	4.41169e-13	0.00123667	8.39291e-13	0.00110667	1.25009e-12	0.00118667	1.74969e-12	0.00128333	2.39391e-12	0.00137667	3.22926e-12	0.00145333	4.26085e-12	0.00147333	5.43067e-12	0.00144	6.68525e-12	0.00137667	8.05584e-12	0.00129667	9.54337e-12	0.00122333	1.11859e-11	0.00114333	1.35722e-11	0.00104333
8.9	4.33623e-13	0.00124667	8.24258e-13	0.00111333	1.23278e-12	0.00119333	1.7253e-12	0.00128667	2.36962e-12	0.00138667	3.19208e-12	0.00145667	4.22268e-12	0.00147667	5.36978e-12	0.00144667	6.62013e-12	0.00138	7.98297e-12	0.00130333	9.47118e-12	0.00122333	1.10981e-11	0.00114333	1.34753e-11	0.00105
9.1	4.25412e-13	0.00126	8.12916e-13	0.00112	1.21601e-12	0.00119667	1.70343e-12	0.00129667	2.33216e-12	0.00139333	3.16826e-12	0.00146333	4.19233e-12	0.00148333	5.3173e-12	0.00145	6.56127e-12	0.00138667	7.92274e-12	0.00130667	9.39709e-12	0.00123	1.1021e-11	0.00115333	1.33997e-11	0.00105333
9.3	4.1789e-13	0.00127333	8.0011e-13	0.00112667	1.19839e-12	0.00120667	1.67929e-12	0.00130667	2.30622e-12	0.00139667	3.12391e-12	0.00146667	4.1349e-12	0.00149	5.27249e-12	0.00145667	6.51726e-12	0.00139	7.85791e-12	0.00131333	9.32443e-12	0.00123333	1.09515e-11	0.00115333	1.33037e-11	0.00105333
9.5	4.09749e-13	0.00128667	7.86304e-13	0.00113667	1.18169e-12	0.00121667	1.6546e-12	0.00130667	2.28034e-12	0.00140667	3.09108e-12	0.00147667	4.09066e-12	0.00149667	5.22254e-12	0.00146333	6.44832e-12	0.00139667	7.80565e-12	0.00131667	9.2544e-12	0.00123667	1.0867e-11	0.00115333	1.32096e-11	0.00106333
9.7	4.03245e-13	0.00129667	7.74695e-13	0.00114333	1.16345e-12	0.00121667	1.63546e-12	0.00131667	2.25609e-12	0.00141	3.04996e-12	0.00148667	4.05006e-12	0.0015	5.17232e-12	0.00146667	6.38908e-12	0.0014	7.73314e-12	0.00132333	9.18817e-12	0.00124333	1.07883e-11	0.00116333	1.31131e-11	0.00106333
9.9	3.95681e-13	0.00130667	7.62809e-13	0.00115333	1.14605e-12	0.00122667	1.614e-12	0.00132333	2.2231e-12	0.00142	3.02597e-12	0.00148667	4.0113e-12	0.00151	5.14454e-12	0.00147	6.34269e-12	0.00140667	7.68043e-12	0.00133	9.11727e-12	0.00124333	1.07095e-11	0.00116333	1.30206e-11	0.00106333
10.1	3.87724e-13	0.00132333	7.4891e-13	0.00116333	1.1303e-12	0.00123333	1.59223e-12	0.00133	2.19772e-12	0.00142333	2.9965e-12	0.00149667	3.9701e-12	0.00151333	5.09066e-12	0.00147667	6.27887e-12	0.00141	7.61403e-12	0.00133	9.04998e-12	0.00125	1.06202e-11	0.00117	1.29277e-11	0.00107333
10.3	3.80423e-13	0.00133333	7.38038e-13	0.00117	1.1112e-12	0.00124333	1.5692e-12	0.00133667	2.17199e-12	0.00143	2.95682e-12	0.0015	3.93351e-12	0.00152	5.03915e-12	0.00148	6.23287e-12	0.00141667	7.56226e-12	0.00133667	8.98971e-12	0.00125333	1.05487e-11	0.00117333	1.28365e-11	0.00107333
10.5	3.73716e-13	0.00134667	7.2636e-13	0.00117667	1.09766e-12	0.00125	1.55015e-12	0.00134333	2.14613e-12	0.00144	2.91985e-12	0.00151	3.89632e-12	0.00152667	4.99559e-12	0.00149	6.18246e-12	0.00142	7.50424e-12	0.00134	8.94036e-12	0.00126	1.04746e-11	0.00117667	1.27516e-11	0.00107667
10.7	3.66069e-13	0.00136	7.14195e-13	0.00118333	1.07958e-12	0.00125667	1.52663e-12	0.00135	2.1147e-12	0.00144667	2.88633e-12	0.00152	3.84903e-12	0.00153333	4.94617e-12	0.00149667	6.13294e-12	0.00143	7.44845e-12	0.00134667	8.85398e-12	0.00126333	1.03867e-11	0.00118	1.26747e-11	0.00108333
10.9	3.58958e-13	0.00137333	7.03616e-13	0.00119333	1.0654e-12	0.00126333	1.50811e-12	0.00136	2.0925e-12	0.00145	2.85905e-12	0.00152	3.8051e-12	0.00154	4.89057e-12	0.0015	6.07468e-12	0.00143333	7.38636e-12	0.00135	8.78962e-12	0.00126667	1.03248e-11	0.00118667	1.2591e-11	0.00108333
11.1	3.52269e-13	0.00138667	6.89547e-13	0.00120333	1.04909e-12	0.00127333	1.48535e-12	0.00136667	2.0648e-12	0.00146	2.8266e-12	0.00153	3.77705e-12	0.00154667	4.8504e-12	0.00150667	6.02169e-12	0.00144	7.31953e-12	0.00135667	8.71247e-12	0.00127333	1.02533e-11	0.00118667	1.25118e-11	0.00108667
11.3	3.45612e-13	0.00140333	6.78686e-13	0.00121333	1.03306e-12	0.00127667	1.46648e-12	0.00137333	2.04007e-12	0.00146667	2.78747e-12	0.00153667	3.74446e-12	0.00155333	4.82216e-12	0.00151	5.96846e-12	0.00144667	7.26455e-12	0.00136	8.65132e-12	0.00127667	1.01844e-11	0.00119333	1.24128e-11	0.00109333
11.5	3.38984e-13	0.00141667	6.68468e-13	0.00121667	1.01749e-12	0.00128667	1.44696e-12	0.00138	2.01682e-12	0.00147667	2.75502e-12	0.00154333	3.6987e-12	0.00155667	4.78026e-12	0.00152	5.93033e-12	0.00144667	7.19599e-12	0.00136667	8.58784e-12	0.00128	1.00962e-11	0.00119667	1.23445e-11	0.00109667
11.7	3.31821e-13	0.00143	6.56114e-13	0.00122667	1.00132e-12	0.00129667	1.42454e-12	0.00138667	1.98555e-12	0.00148333	2.72634e-12	0.00155333	3.66e-12	0.00156667	4.73063e-12	0.00152333	5.88002e-12	0.00145333	7.13501e-12	0.00136667	8.51188e-12	0.00128667	1.0016e-11	0.0012	1.22523e-11	0.00109667
11.9	3.25465e-13	0.00144333	6.45339e-13	0.00123667	9.85779e-13	0.00130667	1.40235e-12	0.00139667	1.95895e-12	0.00148667	2.69302e-12	0.00155667	3.61596e-12	0.00157333	4.67949e-12	0.00153	5.83593e-12	0.00145667	7.08391e-12	0.00137667	8.44923e-12	0.00128667	9.95575e-12	0.00120667	1.21511e-11	0.0011
12.1	3.19778e-13	0.00146	6.3538e-13	0.00124667	9.68105e-13	0.00131333	1.38539e-12	0.00140667	1.93385e-12	0.00149667	2.66657e-12	0.00156667	3.58408e-12	0.00158	4.61594e-12	0.00153667	5.76537e-12	0.00146667	7.0172e-12	0.00138	8.38743e-12	0.00129667	9.88071e-12	0.00120667	1.20679e-11	0.00110667
12.3	3.11927e-13	0.00147667	6.26256e-13	0.00125667	9.55284e-13	0.00131667	1.36655e-12	0.00141	1.91453e-12	0.00150667	2.63149e-12	0.00157333	3.55624e-12	0.00158667	4.57556e-12	0.00154667	5.71751e-12	0.00147333	6.96221e-12	0.00138667	8.33945e-12	0.00129667	9.8068e-12	0.00121333	1.19911e-11	0.00111
12.5	3.0595e-13	0.00148667	6.1339e-13	0.00126667	9.4041e-13	0.00133	1.3465e-12	0.00142	1.8853e-12	0.00151333	2.5984e-12	0.00158333	3.5028e-12	0.00159333	4.542e-12	0.00155	5.6735e-12	0.00147667	6.9105e-12	0.00139	8.2729e-12	0.00130667	9.7493e-12	0.00121667	1.19e-11	0.00111
12.7	3.00306e-13	0.00150667	6.03593e-13	0.00127667	9.27748e-13	0.00133667	1.32706e-12	0.00143	1.86612e-12	0.00152	2.56485e-12	0.00159	3.47896e-12	0.0016	4.51096e-12	0.00155667	5.62658e-12	0.00148333	6.85391e-12	0.00139667	8.20099e-12	0.00130667	9.66201e-12	0.00122333	1.18188e-11	0.00111667
12.9	2.93696e-13	0.00152	5.92446e-13	0.00128667	9.11191e-13	0.00134667	1.30993e-12	0.00144	1.83763e-12	0.00153	2.54618e-12	0.0016	3.44455e-12	0.00161	4.47573e-12	0.00156333	5.58083e-12	0.00149	6.80239e-12	0.0014	8.12685e-12	0.00131333	9.60043e-12	0.00122333	1.17398e-11	0.00112
13.1	2.87979e-13	0.00154	5.81993e-13	0.00129667	8.95362e-13	0.00135333	1.28589e-12	0.00144667	1.81389e-12	0.00154	2.51556e-12	0.0016	3.40929e-12	0.00161333	4.41645e-12	0.00156667	5.52028e-12	0.00149667	6.75386e-12	0.00141	8.07875e-12	0.00132	9.52599e-12	0.00123333	1.16771e-11	0.00112333
13.3	2.8162e-13	0.00155333	5.72407e-13	0.00130667	8.82234e-13	0.00136667	1.27247e-12	0.00145333	1.78769e-12	0.00154667	2.49296e-12	0.00161	3.36792e-12	0.00162	4.3803e-12	0.00157333	5.47428e-12	0.0015	6.68871e-12	0.00141	8.01147e-12	0.00132333	9.46841e-12	0.00123333	1.15969e-11	0.00112667
13.5	2.75268e-13	0.00157	5.61292e-13	0.00131667	8.67786e-13	0.00137667	1.24799e-12	0.00146333	1.7684e-12	0.00155333	2.4562e-12	0.00162	3.32151e-12	0.00163	4.33466e-12	0.00158333	5.42326e-12	0.00151	6.63712e-12	0.00142	7.95136e-12	0.00133	9.39763e-12	0.00124	1.15199e-11	0.00113333
13.7	2.70207e-13	0.00158667	5.51081e-13	0.00132667	8.53656e-13	0.00138333	1.23641e-12	0.00147	1.74607e-12	0.00156333	2.42187e-12	0.00163	3.2921e-12	0.00163667	4.29322e-12	0.00159	5.37529e-12	0.00151	6.58017e-12	0.00142	7.88694e-12	0.00133333	9.34075e-12	0.00124333	1.14297e-11	0.00113333
13.9	2.64131e-13	0.00160333	5.42095e-13	0.00133667	8.39344e-13	0.00139667	1.21552e-12	0.00148333	1.7242e-12	0.00157	2.40045e-12	0.00163667	3.26185e-12	0.00164333	4.24934e-12	0.0016	5.32953e-12	0.00152	6.54003e-12	0.00143	7.81773e-12	0.00133667	9.27475e-12	0.00124667	1.13384e-11	0.00113667
14.1	2.58324e-13	0.00162	5.34399e-13	0.00135	8.27294e-13	0.00140333	1.19865e-12	0.00149	1.69665e-12	0.00158	2.36879e-12	0.00164333	3.22786e-12	0.00165333	4.21138e-12	0.0016	5.28671e-12	0.00152333	6.48003e-12	0.00143333	7.75872e-12	0.00134333	9.1951e-12	0.00125333	1.12678e-11	0.00114333
14.3	2.53512e-13	0.00164	5.23353e-13	0.00136	8.1401e-13	0.00141333	1.1776e-12	0.0015	1.67458e-12	0.00159	2.3386e-12	0.00165333	3.19198e-12	0.00166	4.17478e-12	0.00161	5.2297e-12	0.00153	6.41707e-12	0.00144	7.70085e-12	0.00134667	9.12934e-12	0.00125667	1.11895e-11	0.00114333
14.5	2.47941e-13	0.00165667	5.1246e-13	0.00137	7.98428e-13	0.00142667	1.16381e-12	0.00151	1.65437e-12	0.0016	2.31316e-12	0.00166333	3.15922e-12	0.00167	4.13202e-12	0.00162	5.18762e-12	0.00153667	6.37857e-12	0.00144333	7.65763e-12	0.00135	9.06874e-12	0.00126	1.11296e-11	0.00115333
14.7	2.42743e-13	0.00167333	5.04334e-13	0.00138333	7.87444e-13	0.00143	1.14516e-12	0.00152	1.63166e-12	0.00160667	2.28835e-12	0.00167	3.11687e-12	0.00168	4.08558e-12	0.00162	5.15122e-12	0.00154333	6.31811e-12	0.00145	7.6055e-12	0.00135667	9.01015e-12	0.00126667	1.10358e-11	0.00115333
14.9	2.37697e-13	0.00169333	4.95153e-13	0.00139667	7.75496e-13	0.00144	1.12884e-12	0.00153	1.61339e-12	0.00161667	2.25184e-12	0.00168	3.09315e-12	0.00168	4.04561e-12	0.00163333	5.102e-12	0.00155	6.26772e-12	0.00145667	7.53301e-12	0.00135667	8.93565e-12	0.00126667	1.09579e-11	0.00115667
15.1	2.32387e-13	0.00171	4.86062e-13	0.00140667	7.62214e-13	0.00145	1.10989e-12	0.00154	1.5853e-12	0.00162	2.22795e-12	0.00169	3.06763e-12	0.00169	4.0103e-12	0.00163667	5.0605e-12	0.00155333	6.2191e-12	0.00146	7.48077e-12	0.00136667	8.87661e-12	0.00127333	1.08794e-11	0.00116333
15.3	2.26613e-13	0.00173	4.77678e-13	0.00141667	7.481e-13	0.00146333	1.09143e-12	0.00155	1.56885e-12	0.00163333	2.20704e-12	0.00169667	3.02187e-12	0.0017	3.97382e-12	0.00164333	5.01498e-12	0.00156333	6.16449e-12	0.00146667	7.41522e-12	0.00137333	8.81256e-12	0.00127667	1.08121e-11	0.00116333
15.5	2.22336e-13	0.00175	4.69668e-13	0.00143	7.37273e-13	0.00147	1.07734e-12	0.00156	1.54462e-12	0.00164333	2.17739e-12	0.00170667	2.98785e-12	0.00171	3.94473e-12	0.00165333	4.96464e-12	0.00156667	6.11724e-12	0.00147333	7.36109e-12	0.00137667	8.75032e-12	0.00128667	1.07395e-11	0.00117
15.7	2.17576e-13	0.00177333	4.59944e-13	0.00144	7.23735e-13	0.00148333	1.06217e-12	0.00156667	1.52532e-12	0.00165333	2.14968e-12	0.00171333	2.9577e-12	0.00171333	3.9046e-12	0.00166	4.92278e-12	0.00157333	6.06383e-12	0.00147667	7.2951e-12	0.00138	8.67095e-12	0.00128667	1.06633e-11	0.00117333
15.9	2.12664e-13	0.00179	4.51223e-13	0.00145667	7.13471e-13	0.00149333	1.04534e-12	0.00157667	1.50032e-12	0.00166333	2.11971e-12	0.00172333	2.92599e-12	0.00172333	3.86239e-12	0.00166333	4.86632e-12	0.00158	5.99656e-12	0.00148667	7.23433e-12	0.00138667	8.61337e-12	0.00128667	1.05788e-11	0.00117667
16.1	2.07762e-13	0.00181	4.43568e-13	0.00146667	7.01985e-13	0.00150667	1.03308e-12	0.00158667	1.48172e-12	0.00167333	2.10003e-12	0.00173333	2.88289e-12	0.00173333	3.81877e-12	0.00167333	4.82425e-12	0.00159	5.96121e-12	0.00149	7.19247e-12	0.00138667	8.54911e-12	0.00129667	1.04936e-11	0.00118333
16.3	2.02657e-13	0.00183	4.34697e-13	0.00148	6.87536e-13	0.00151667	1.01597e-12	0.0016	1.4678e-12	0.00168333	2.06707e-12	0.00174333	2.86019e-12	0.00174	3.77486e-12	0.00168	4.78757e-12	0.00159333	5.91399e-12	0.00149667	7.13033e-12	0.00139667	8.48769e-12	0.00130333	1.04389e-11	0.00118667
16.5	1.9837e-13	0.00185333	4.26346e-13	0.00149333	6.78143e-13	0.00153	9.98041e-13	0.00161	1.44106e-12	0.00169333	2.04878e-12	0.00175333	2.83384e-12	0.00175	3.74296e-12	0.00169	4.76408e-12	0.0016	5.85538e-12	0.0015	7.08417e-12	0.0014	8.42089e-12	0.00130667	1.03687e-11	0.00118667
16.7	1.9411e-13	0.00187333	4.19188e-13	0.00150333	6.67022e-13	0.00154	9.82875e-13	0.00162	1.42108e-12	0.0017	2.02141e-12	0.00176	2.80317e-12	0.00175667	3.70001e-12	0.0017	4.70865e-12	0.00161	5.81239e-12	0.00151	7.0232e-12	0.00140667	8.34918e-12	0.00131	1.03054e-11	0.00119667
16.9	1.89461e-13	0.00189667	4.11154e-13	0.00151667	6.54417e-13	0.00155	9.67144e-13	0.00163	1.40371e-12	0.00171	1.99926e-12	0.00176667	2.77538e-12	0.00176333	3.66449e-12	0.00170333	4.66339e-12	0.00161333	5.76448e-12	0.00151	6.97249e-12	0.00141	8.29812e-12	0.00131333	1.02336e-11	0.00119667
17.1	1.85666e-13	0.00191667	4.03484e-13	0.00153	6.43224e-13	0.00156	9.50361e-13	0.00164	1.38344e-12	0.00172333	1.97263e-12	0.00177333	2.73691e-12	0.00177333	3.63048e-12	0.00171333	4.62463e-12	0.00162	5.71693e-12	0.00152	6.92096e-12	0.00142	8.23707e-12	0.00132	1.01605e-11	0.00120333
17.3	1.81037e-13	0.00194333	3.96427e-13	0.00154	6.33492e-13	0.00157333	9.37885e-13	0.00165	1.36507e-12	0.00173333	1.94681e-12	0.00178667	2.71456e-12	0.00178	3.59344e-12	0.00172	4.58102e-12	0.00163	5.6761e-12	0.00152333	6.86535e-12	0.00142	8.18042e-12	0.00132333	1.00847e-11	0.00120667
17.5	1.76884e-13	0.00196	3.88614e-13	0.00156	6.20114e-13	0.00158667	9.22808e-13	0.00166333	1.34608e-12	0.00174333	1.92624e-12	0.0018	2.68056e-12	0.00179	3.5626e-12	0.00172667	4.5428e-12	0.00163333	5.63308e-12	0.00153	6.81778e-12	0.00143	8.11976e-12	0.00133	1.00123e-11	0.00121
17.7	1.73511e-13	0.00198333	3.81667e-13	0.00157	6.12072e-13	0.00159667	9.10828e-13	0.00167333	1.3284e-12	0.00175333	1.89463e-12	0.00181	2.64658e-12	0.0018	3.53166e-12	0.00173333	4.50655e-12	0.00164	5.58309e-12	0.00153667	6.76063e-12	0.00143	8.05353e-12	0.00133333	9.94969e-12	0.00121333
17.9	1.68823e-13	0.00200667	3.74787e-13	0.00158333	6.01376e-13	0.00161	8.94244e-13	0.00168333	1.30635e-12	0.00176333	1.87301e-12	0.00182	2.61622e-12	0.00181	3.4846e-12	0.00174333	4.45731e-12	0.00164667	5.52782e-12	0.00154333	6.70466e-12	0.00144	8.00376e-12	0.00134	9.88082e-12	0.00121667
18.1	1.65429e-13	0.00203	3.67077e-13	0.00159667	5.89255e-13	0.00162333	8.83281e-13	0.00169667	1.28831e-12	0.00177333	1.85202e-12	0.00182333	2.59162e-12	0.00181333	3.45411e-12	0.00175333	4.42495e-12	0.00165333	5.5026e-12	0.00154667	6.6444e-12	0.00144667	7.95025e-12	0.00134333	9.81944e-12	0.00122333
18.3	1.61286e-13	0.00205333	3.5991e-13	0.00161333	5.78719e-13	0.00163667	8.70256e-13	0.00170667	1.27224e-12	0.00178333	1.83274e-12	0.00183333	2.55818e-12	0.00182667	3.42049e-12	0.00176	4.37508e-12	0.00166333	5.44266e-12	0.00155333	6.59866e-12	0.00144667	7.88904e-12	0.00134667	9.74012e-12	0.00122333
18.5	1.57802e-13	0.00208	3.5312e-13	0.00163	5.6864e-13	0.00165	8.53376e-13	0.00172	1.2549e-12	0.0018	1.81506e-12	0.00184667	2.54262e-12	0.00183333	3.39111e-12	0.00176667	4.33271e-12	0.00166667	5.38872e-12	0.00156	6.54237e-12	0.00145667	7.82401e-12	0.00135333	9.6783e-12	0.00123
18.7	1.53414e-13	0.00210333	3.46287e-13	0.00164333	5.60286e-13	0.00166	8.40311e-13	0.00173	1.23514e-12	0.00181	1.785e-12	0.00185333	2.50714e-12	0.00184333	3.35443e-12	0.00177333	4.29712e-12	0.00167333	5.34214e-12	0.00156667	6.50215e-12	0.00145667	7.77271e-12	0.00135667	9.59942e-12	0.00123333
18.9	1.50191e-13	0.00213	3.39734e-13	0.00165667	5.50563e-13	0.00167333	8.26993e-13	0.00174333	1.21526e-12	0.00182	1.75883e-12	0.00187	2.48346e-12	0.00185333	3.31752e-12	0.00178	4.25663e-12	0.00168	5.30483e-12	0.00157	6.45719e-12	0.00146667	7.7187e-12	0.00136333	9.53921e-12	0.00124
19.1	1.46614e-13	0.00215333	3.32408e-13	0.00167333	5.40436e-13	0.00168667	8.13308e-13	0.00175333	1.19778e-12	0.00183	1.73643e-12	0.00188	2.45148e-12	0.00186333	3.28724e-12	0.00179	4.21675e-12	0.00169	5.25858e-12	0.00158	6.4031e-12	0.00147	7.64941e-12	0.00136667	9.47424e-12	0.00124333
19.3	1.43448e-13	0.00217667	3.26777e-13	0.00168667	5.31221e-13	0.00169667	7.99924e-13	0.00177	1.18508e-12	0.00184333	1.71567e-12	0.00189	2.42128e-12	0.00187667	3.25406e-12	0.00179667	4.17316e-12	0.0017	5.21058e-12	0.00158333	6.3483e-12	0.00147667	7.58539e-12	0.00137	9.41058e-12	0.00124667
19.5	1.40123e-13	0.00220667	3.20679e-13	0.00170333	5.23032e-13	0.00171	7.898e-13	0.00178333	1.16628e-12	0.00185333	1.69589e-12	0.0019	2.39413e-12	0.00188	3.2253e-12	0.00180667	4.14287e-12	0.00170333	5.18334e-12	0.00159	6.30317e-12	0.00148	7.53887e-12	0.00137667	9.33967e-12	0.00125
19.7	1.36806e-13	0.00223	3.14134e-13	0.00171667	5.127e-13	0.00172667	7.77252e-13	0.00179667	1.14769e-12	0.00186333	1.67774e-12	0.00191	2.36821e-12	0.00189333	3.19027e-12	0.00181667	4.10448e-12	0.00171	5.12694e-12	0.0016	6.25387e-12	0.00149	7.47656e-12	0.00137667	9.27279e-12	0.00125667
19.9	1.33892e-13	0.00226	3.07315e-13	0.00173333	5.05096e-13	0.00174	7.6282e-13	0.00180667	1.13546e-12	0.00187667	1.65236e-12	0.00192333	2.34579e-12	0.0019	3.15814e-12	0.00182333	4.06453e-12	0.00172	5.08774e-12	0.0016	6.19796e-12	0.00149	7.4275e-12	0.00138667	9.21532e-12	0.00126
20.1	1.3005e-13	0.00228667	3.01214e-13	0.00175	4.95194e-13	0.00175	7.50322e-13	0.00182	1.1162e-12	0.00188667	1.63163e-12	0.00193333	2.31489e-12	0.00191333	3.12996e-12	0.00183333	4.02878e-12	0.00172333	5.04698e-12	0.00161	6.15728e-12	0.0015	7.36389e-12	0.00139333	9.14208e-12	0.00126333
20.3	1.27271e-13	0.00231	2.95591e-13	0.00176667	4.85615e-13	0.00176667	7.40363e-13	0.00183333	1.10237e-12	0.00190333	1.6124e-12	0.00194333	2.29023e-12	0.00192333	3.10221e-12	0.00184	3.99616e-12	0.00173333	5.00109e-12	0.00162	6.1065e-12	0.0015	7.31849e-12	0.00139667	9.06811e-12	0.00126667
20.5	1.24462e-13	0.00234	2.89987e-13	0.00178333	4.78074e-13	0.00178333	7.28613e-13	0.00184667	1.0833e-12	0.00191667	1.58834e-12	0.00195333	2.2643e-12	0.00193333	3.06872e-12	0.00184667	3.9562e-12	0.00174333	4.95825e-12	0.00162333	6.05112e-12	0.00151	7.26755e-12	0.0014	8.9987e-12	0.00127667
20.7	1.21267e-13	0.00237	2.84316e-13	0.00180333	4.6911e-13	0.00179667	7.13513e-13	0.00186333	1.06967e-12	0.00192667	1.56668e-12	0.00196667	2.2304e-12	0.00194333	3.02835e-12	0.00185667	3.91289e-12	0.00174667	4.91494e-12	0.00163	6.00573e-12	0.00151667	7.20855e-12	0.00140667	8.93904e-12	0.00127667
20.9	1.18612e-13	0.00239667	2.78713e-13	0.00181667	4.60732e-13	0.00181	7.01085e-13	0.00187333	1.05342e-12	0.00193667	1.54571e-12	0.00197667	2.20764e-12	0.00195333	3.00115e-12	0.00186333	3.87435e-12	0.00176	4.86762e-12	0.00163667	5.94358e-12	0.00152	7.15808e-12	0.00141	8.8839e-12	0.00128
21.1	1.15694e-13	0.00243	2.72829e-13	0.00183667	4.52116e-13	0.00182667	6.92674e-13	0.00188333	1.03522e-12	0.00195333	1.53025e-12	0.00198667	2.1868e-12	0.00196	2.96474e-12	0.00187667	3.8431e-12	0.00176333	4.82852e-12	0.00164333	5.90561e-12	0.00152667	7.10131e-12	0.00142	8.82469e-12	0.00128667
21.3	1.12498e-13	0.00246	2.66563e-13	0.00185	4.44338e-13	0.00184	6.79996e-13	0.0019	1.02134e-12	0.00196333	1.51082e-12	0.00199667	2.1601e-12	0.00197667	2.93945e-12	0.00188	3.81476e-12	0.00177	4.79221e-12	0.00165	5.86415e-12	0.00153333	7.04776e-12	0.00142	8.75728e-12	0.00129
21.5	1.10349e-13	0.00248333	2.62036e-13	0.00187	4.35638e-13	0.00185667	6.7082e-13	0.00191	1.00757e-12	0.00197667	1.48934e-12	0.00201	2.13479e-12	0.00198333	2.91376e-12	0.00189333	3.77789e-12	0.00178	4.74467e-12	0.00165667	5.81207e-12	0.00154	6.99237e-12	0.00142667	8.68902e-12	0.00129667
21.7	1.07444e-13	0.00252	2.56988e-13	0.00188333	4.284e-13	0.00187333	6.59185e-13	0.00192667	9.92974e-13	0.00199	1.47318e-12	0.00202333	2.11015e-12	0.00199333	2.88787e-12	0.0019	3.7363e-12	0.00178667	4.71562e-12	0.00166333	5.76388e-12	0.00154333	6.94195e-12	0.00143	8.64141e-12	0.00129667
21.9	1.05142e-13	0.00254667	2.51588e-13	0.00190667	4.20547e-13	0.00188667	6.48766e-13	0.00194333	9.76512e-13	0.00200333	1.4493e-12	0.00203333	2.08829e-12	0.002	2.8538e-12	0.00191333	3.70244e-12	0.00179333	4.66833e-12	0.00167	5.71456e-12	0.00155	6.87379e-12	0.00143667	8.56876e-12	0.00130667
22.1	1.02489e-13	0.00258333	2.46831e-13	0.00192	4.11866e-13	0.00190333	6.37283e-13	0.00195333	9.65729e-13	0.00201667	1.43122e-12	0.00204667	2.06178e-12	0.00201333	2.81515e-12	0.00192333	3.67406e-12	0.0018	4.61568e-12	0.00168	5.67859e-12	0.00155667	6.82651e-12	0.00144333	8.51746e-12	0.00130667
22.3	9.98736e-14	0.00261333	2.41418e-13	0.00194333	4.04745e-13	0.00191667	6.26751e-13	0.00197	9.48523e-13	0.00203	1.41289e-12	0.00205667	2.04109e-12	0.00202333	2.78937e-12	0.00193	3.64018e-12	0.00181	4.58503e-12	0.00168333	5.6244e-12	0.00156333	6.78254e-12	0.00144667	8.45441e-12	0.00131333
22.5	9.72696e-14	0.00264667	2.36588e-13	0.00196333	3.97504e-13	0.00193667	6.16854e-13	0.00198333	9.37468e-13	0.00204333	1.39832e-12	0.00207333	2.0177e-12	0.00203667	2.76478e-12	0.00193667	3.60296e-12	0.00181333	4.5516e-12	0.00169	5.5907e-12	0.00156667	6.7348e-12	0.00145	8.39008e-12	0.00131667
22.7	9.45742e-14	0.00268333	2.31826e-13	0.00198	3.91242e-13	0.00194667	6.07381e-13	0.00199667	9.22886e-13	0.00205333	1.37569e-12	0.00208333	1.99213e-12	0.00204667	2.73293e-12	0.00194667	3.57322e-12	0.00182333	4.51124e-12	0.0017	5.54412e-12	0.00157667	6.69175e-12	0.00145667	8.32958e-12	0.00132
22.9	9.24076e-14	0.00271333	2.27274e-13	0.00199667	3.83708e-13	0.00196333	5.95803e-13	0.00201667	9.0978e-13	0.00207	1.35736e-12	0.00209667	1.96981e-12	0.00205667	2.71237e-12	0.00195667	3.54167e-12	0.00183333	4.47587e-12	0.00170333	5.5004e-12	0.00158	6.64583e-12	0.00146667	8.27786e-12	0.00132667
23.1	9.0293e-14	0.00275333	2.22616e-13	0.00201667	3.76083e-13	0.00198333	5.87619e-13	0.00203	8.96373e-13	0.00208667	1.34156e-12	0.00211	1.94807e-12	0.00206667	2.68473e-12	0.00196333	3.50702e-12	0.00184333	4.43457e-12	0.00171	5.45021e-12	0.00158667	6.58927e-12	0.00146667	8.22197e-12	0.00133
23.3	8.81894e-14	0.00278	2.18149e-13	0.00203667	3.68955e-13	0.002	5.76243e-13	0.00204667	8.85432e-13	0.00209667	1.32383e-12	0.00212	1.92637e-12	0.00207667	2.65315e-12	0.00197333	3.47685e-12	0.00184667	4.39959e-12	0.00172	5.41292e-12	0.00159	6.53909e-12	0.00147667	8.1814e-12	0.00133333
23.5	8.57554e-14	0.00282	2.13151e-13	0.00205667	3.62572e-13	0.00201667	5.67877e-13	0.00206	8.68843e-13	0.00211333	1.30518e-12	0.00213333	1.9051e-12	0.00208667	2.62407e-12	0.00198667	3.44287e-12	0.00185667	4.35845e-12	0.00172333	5.37555e-12	0.0016	6.4979e-12	0.00148	8.1204e-12	0.00134
23.7	8.35277e-14	0.00285333	2.0963e-13	0.00208	3.55613e-13	0.00203667	5.57088e-13	0.00207667	8.57829e-13	0.00212667	1.28789e-12	0.00214667	1.87936e-12	0.0021	2.59317e-12	0.00199333	3.40918e-12	0.00186667	4.31965e-12	0.00173333	5.32782e-12	0.00161	6.45208e-12	0.00148333	8.06088e-12	0.00134333
23.9	8.15416e-14	0.00289	2.05009e-13	0.00209667	3.49265e-13	0.00204667	5.48616e-13	0.00209333	8.41174e-13	0.00214333	1.27279e-12	0.00215667	1.85914e-12	0.00211	2.56579e-12	0.00200333	3.37889e-12	0.00187667	4.28492e-12	0.00174	5.28381e-12	0.00161	6.41304e-12	0.00149	8.00316e-12	0.00135
24.1	7.982e-14	0.00292667	2.00882e-13	0.00211667	3.43017e-13	0.00206667	5.39032e-13	0.00210667	8.29594e-13	0.00215667	1.25849e-12	0.00217333	1.84107e-12	0.00212	2.5379e-12	0.00201333	3.33571e-12	0.00188667	4.24168e-12	0.00174667	5.24441e-12	0.00161667	6.3518e-12	0.00149667	7.94308e-12	0.00135333
24.3	7.7716e-14	0.00296333	1.96707e-13	0.00214	3.3749e-13	0.00208667	5.302e-13	0.00212667	8.17898e-13	0.00217333	1.23519e-12	0.00218667	1.82063e-12	0.00213667	2.5224e-12	0.00202333	3.3131e-12	0.00189	4.20536e-12	0.00175333	5.1981e-12	0.00162333	6.31033e-12	0.0015	7.88287e-12	0.00135667
24.5	7.59137e-14	0.00299667	1.92752e-13	0.00216	3.29644e-13	0.00210667	5.2154e-13	0.00214	8.03704e-13	0.00218667	1.21902e-12	0.0022	1.79681e-12	0.00214667	2.49577e-12	0.00203333	3.27828e-12	0.00190333	4.16904e-12	0.00176333	5.15135e-12	0.00163	6.26464e-12	0.00150667	7.83332e-12	0.00136333
24.7	7.38361e-14	0.00304	1.88882e-13	0.00218	3.2409e-13	0.00212333	5.12069e-13	0.00215667	7.93017e-13	0.00220333	1.2065e-12	0.00221333	1.77182e-12	0.00215667	2.46053e-12	0.00204333	3.24532e-12	0.00191	4.13838e-12	0.00177	5.11801e-12	0.00163667	6.2039e-12	0.00151	7.78007e-12	0.00136667
24.9	7.18968e-14	0.00307333	1.84365e-13	0.00220333	3.18631e-13	0.00214	5.03525e-13	0.00217333	7.8251e-13	0.00222	1.18857e-12	0.00222667	1.75429e-12	0.00216667	2.43853e-12	0.00205	3.21884e-12	0.00191333	4.10008e-12	0.00178	5.07547e-12	0.00164333	6.16606e-12	0.00152	7.71936e-12	0.00137333
25.1	6.99458e-14	0.00312	1.80992e-13	0.00222667	3.11848e-13	0.00215667	4.96633e-13	0.00219	7.69281e-13	0.00223333	1.16763e-12	0.00224	1.73135e-12	0.00218	2.41483e-12	0.00206667	3.1951e-12	0.00192667	4.06396e-12	0.00178	5.03626e-12	0.00165	6.10845e-12	0.00152	7.66976e-12	0.00137667
25.3	6.82189e-14	0.00316	1.76656e-13	0.00225	3.05772e-13	0.00217667	4.8754e-13	0.00221	7.54817e-13	0.00225	1.15483e-12	0.00225667	1.70757e-12	0.00219333	2.38993e-12	0.00207667	3.16214e-12	0.00193333	4.02281e-12	0.00179333	5.00051e-12	0.00165333	6.06074e-12	0.00153	7.61551e-12	0.00138
25.5	6.64398e-14	0.00320333	1.72534e-13	0.00227333	2.99414e-13	0.0022	4.79734e-13	0.00222667	7.46438e-13	0.00226667	1.14356e-12	0.00227	1.69026e-12	0.00220667	2.36191e-12	0.00209	3.12534e-12	0.00194333	3.99272e-12	0.0018	4.96201e-12	0.00166	6.0141e-12	0.00153333	7.57e-12	0.00138667

## Sheet: 6 cm
Depth(cm)	0.1MeV	SD (+/-)	0.2MeV	SD (+/-)	0.3MeV	SD (+/-)	0.425MeV	SD (+/-)	0.6MeV	SD (+/-)	0.85MeV	SD (+/-)	1.2MeV	SD (+/-)	1.65MeV	SD (+/-)	2.2MeV	SD (+/-)	2.875MeV	SD (+/-)	3.675MeV	SD (+/-)	4.625MeV	SD (+/-)	6.075MeV	SD (+/-)
0.1	6.4361e-13	0.000805	1.24449e-12	0.0007975	1.82388e-12	0.0008775	2.42807e-12	0.000965	3.02067e-12	0.001075	3.37528e-12	0.0012	3.18564e-12	0.00134	2.75231e-12	0.0014775	2.33769e-12	0.00161	1.99898e-12	0.001735	1.74017e-12	0.00185	1.54424e-12	0.001945	1.37067e-12	0.0020525
0.3	6.60741e-13	0.0007975	1.27017e-12	0.00078	1.89037e-12	0.0008575	2.60699e-12	0.0009325	3.51331e-12	0.0009975	4.66117e-12	0.001045	5.8026e-12	0.001075	6.05581e-12	0.0011325	5.57461e-12	0.001205	4.93734e-12	0.0012775	4.34908e-12	0.00135	3.88344e-12	0.00142	3.44935e-12	0.0014975
0.5	6.70405e-13	0.00079	1.27951e-12	0.0007775	1.89556e-12	0.0008525	2.60475e-12	0.000925	3.50529e-12	0.0009925	4.64094e-12	0.0010425	6.01248e-12	0.0010475	7.36421e-12	0.0010325	7.79999e-12	0.0010475	7.39832e-12	0.00109	6.73179e-12	0.00113	6.07867e-12	0.0011825	5.44486e-12	0.001245
0.7	6.75798e-13	0.0007875	1.28134e-12	0.0007725	1.89359e-12	0.0008475	2.59849e-12	0.0009225	3.49392e-12	0.0009925	4.62503e-12	0.0010425	5.97251e-12	0.0010475	7.47102e-12	0.0010225	8.81648e-12	0.00099	9.20449e-12	0.0009925	8.79341e-12	0.0010125	8.10996e-12	0.0010475	7.34671e-12	0.00109
0.9	6.79269e-13	0.0007875	1.28004e-12	0.00077	1.88724e-12	0.000845	2.58786e-12	0.0009225	3.4801e-12	0.0009925	4.59695e-12	0.0010425	5.9475e-12	0.0010475	7.43245e-12	0.0010225	8.99349e-12	0.000975	1.02207e-11	0.0009425	1.04022e-11	0.000945	9.90793e-12	0.00096	9.1285e-12	0.0009925
1.1	6.81588e-13	0.0007875	1.27933e-12	0.00077	1.88245e-12	0.000845	2.57746e-12	0.00092	3.45892e-12	0.0009925	4.57431e-12	0.0010425	5.91375e-12	0.0010525	7.37467e-12	0.0010225	8.93731e-12	0.0009775	1.05696e-11	0.0009275	1.14977e-11	0.0009025	1.14145e-11	0.000905	1.07785e-11	0.0009225
1.3	6.81916e-13	0.0007875	1.27462e-12	0.00077	1.87336e-12	0.000845	2.56432e-12	0.00092	3.44055e-12	0.0009925	4.54363e-12	0.0010425	5.87419e-12	0.001055	7.32749e-12	0.001025	8.87715e-12	0.00098	1.05663e-11	0.0009225	1.20678e-11	0.0008825	1.25943e-11	0.0008675	1.22568e-11	0.0008675
1.5	6.81007e-13	0.0007875	1.26937e-12	0.0007675	1.86465e-12	0.0008425	2.54748e-12	0.00092	3.42153e-12	0.0009925	4.51243e-12	0.0010425	5.83825e-12	0.001055	7.26668e-12	0.0010275	8.81164e-12	0.0009825	1.04943e-11	0.0009275	1.22413e-11	0.0008775	1.34115e-11	0.000845	1.35467e-11	0.000835
1.7	6.79185e-13	0.00079	1.26209e-12	0.0007675	1.85451e-12	0.0008425	2.53451e-12	0.0009175	3.39101e-12	0.0009925	4.48168e-12	0.0010425	5.78764e-12	0.0010575	7.2251e-12	0.00103	8.76008e-12	0.0009825	1.04322e-11	0.00093	1.22204e-11	0.0008775	1.3849e-11	0.0008275	1.46064e-11	0.000805
1.9	6.77229e-13	0.00079	1.25545e-12	0.0007675	1.84096e-12	0.0008425	2.51606e-12	0.00092	3.37276e-12	0.0009925	4.44815e-12	0.001045	5.74297e-12	0.0010575	7.17534e-12	0.0010325	8.69781e-12	0.000985	1.03772e-11	0.0009325	1.21416e-11	0.0008775	1.40222e-11	0.000825	1.54245e-11	0.0007875
2.1	6.74416e-13	0.00079	1.2474e-12	0.0007675	1.82822e-12	0.0008425	2.4969e-12	0.00092	3.34686e-12	0.0009925	4.41161e-12	0.0010475	5.71008e-12	0.0010575	7.11514e-12	0.001035	8.63383e-12	0.0009925	1.02927e-11	0.0009325	1.20554e-11	0.0008775	1.4007e-11	0.000825	1.60002e-11	0.0007775
2.3	6.7026e-13	0.0007975	1.23912e-12	0.00077	1.812e-12	0.000845	2.47702e-12	0.0009225	3.31914e-12	0.0009925	4.37793e-12	0.0010475	5.66798e-12	0.001065	7.07227e-12	0.0010375	8.57642e-12	0.0009925	1.01997e-11	0.0009375	1.1974e-11	0.00088	1.39268e-11	0.000825	1.63563e-11	0.0007675
2.5	6.66427e-13	0.0007975	1.22821e-12	0.00077	1.79854e-12	0.000845	2.46064e-12	0.0009225	3.29128e-12	0.000995	4.34361e-12	0.0010525	5.61718e-12	0.001065	7.01737e-12	0.0010375	8.51731e-12	0.0009925	1.01367e-11	0.00094	1.1893e-11	0.000885	1.38482e-11	0.0008275	1.64965e-11	0.000765
2.7	6.61922e-13	0.0008	1.21775e-12	0.0007725	1.78368e-12	0.000845	2.43551e-12	0.0009225	3.26578e-12	0.0009975	4.30882e-12	0.001055	5.57485e-12	0.0010675	6.96637e-12	0.0010425	8.45206e-12	0.000995	1.00794e-11	0.0009425	1.18126e-11	0.0008875	1.37506e-11	0.00083	1.64971e-11	0.0007625
2.9	6.56538e-13	0.0008075	1.20791e-12	0.0007725	1.7683e-12	0.000845	2.41922e-12	0.000925	3.24158e-12	0.001	4.28161e-12	0.001055	5.52659e-12	0.0010675	6.91548e-12	0.001045	8.38959e-12	0.0010025	1.00057e-11	0.000945	1.17426e-11	0.0008875	1.36595e-11	0.000835	1.64475e-11	0.000765
3.1	6.50691e-13	0.0008075	1.19632e-12	0.000775	1.75174e-12	0.00085	2.3957e-12	0.000925	3.20652e-12	0.0010025	4.2412e-12	0.0010575	5.48339e-12	0.0010725	6.86268e-12	0.0010475	8.3239e-12	0.0010025	9.91976e-12	0.0009475	1.16562e-11	0.0008925	1.35608e-11	0.000835	1.63432e-11	0.0007675
3.3	6.43722e-13	0.0008125	1.18572e-12	0.0007775	1.73339e-12	0.00085	2.37354e-12	0.00093	3.18399e-12	0.0010025	4.20855e-12	0.0010575	5.44061e-12	0.0010775	6.80717e-12	0.00105	8.26324e-12	0.0010025	9.85611e-12	0.0009525	1.15745e-11	0.000895	1.34733e-11	0.0008375	1.62363e-11	0.00077
3.5	6.3882e-13	0.0008175	1.17402e-12	0.00078	1.71842e-12	0.000855	2.3481e-12	0.0009325	3.15191e-12	0.001005	4.16983e-12	0.001065	5.39717e-12	0.0010775	6.75103e-12	0.001055	8.20553e-12	0.00101	9.79185e-12	0.0009525	1.14881e-11	0.0008975	1.33725e-11	0.00084	1.61236e-11	0.00077
3.7	6.31482e-13	0.00082	1.16158e-12	0.0007825	1.70004e-12	0.000855	2.32991e-12	0.0009325	3.12323e-12	0.0010125	4.12661e-12	0.0010675	5.35129e-12	0.00108	6.69385e-12	0.0010575	8.13179e-12	0.0010125	9.71605e-12	0.0009575	1.14172e-11	0.0008975	1.32881e-11	0.000845	1.60109e-11	0.0007725
3.9	6.24221e-13	0.0008275	1.14852e-12	0.000785	1.68169e-12	0.0008575	2.30383e-12	0.000935	3.09566e-12	0.0010125	4.09154e-12	0.0010675	5.30165e-12	0.001085	6.647e-12	0.0010575	8.08223e-12	0.0010125	9.63892e-12	0.00096	1.13357e-11	0.0009025	1.32074e-11	0.000845	1.59076e-11	0.0007775
4.1	6.18199e-13	0.0008325	1.13699e-12	0.0007875	1.66544e-12	0.00086	2.2802e-12	0.00094	3.06432e-12	0.0010125	4.05363e-12	0.0010725	5.26136e-12	0.0010875	6.59169e-12	0.001065	8.0083e-12	0.0010175	9.57204e-12	0.000965	1.12648e-11	0.000905	1.31279e-11	0.0008475	1.58023e-11	0.0007775
4.3	6.09785e-13	0.0008375	1.1233e-12	0.00079	1.64638e-12	0.000865	2.25695e-12	0.0009425	3.03346e-12	0.001015	4.01632e-12	0.001075	5.21275e-12	0.00109	6.53005e-12	0.0010675	7.95892e-12	0.0010225	9.50881e-12	0.000965	1.11846e-11	0.0009075	1.30328e-11	0.0008475	1.57042e-11	0.00078
4.5	6.01936e-13	0.0008425	1.10952e-12	0.000795	1.62846e-12	0.0008675	2.23347e-12	0.0009425	3.00419e-12	0.0010225	3.98856e-12	0.0010775	5.17165e-12	0.0010925	6.47611e-12	0.0010675	7.89959e-12	0.0010225	9.4323e-12	0.00097	1.10877e-11	0.0009125	1.29505e-11	0.000855	1.56139e-11	0.0007825
4.7	5.94399e-13	0.0008475	1.09738e-12	0.0007975	1.61067e-12	0.0008675	2.21187e-12	0.0009475	2.97289e-12	0.0010225	3.9425e-12	0.00108	5.13052e-12	0.0011	6.42809e-12	0.001075	7.8236e-12	0.0010275	9.37481e-12	0.0009725	1.1004e-11	0.0009125	1.28459e-11	0.0008575	1.54926e-11	0.0007875
4.9	5.87428e-13	0.000855	1.08336e-12	0.0008	1.59099e-12	0.000875	2.18836e-12	0.0009525	2.94844e-12	0.0010225	3.91235e-12	0.001085	5.08567e-12	0.0011	6.37088e-12	0.0010775	7.76184e-12	0.0010325	9.2947e-12	0.000975	1.09301e-11	0.0009175	1.27581e-11	0.0008575	1.53866e-11	0.0007875
5.1	5.7972e-13	0.00086	1.06935e-12	0.0008075	1.57505e-12	0.000875	2.16161e-12	0.0009525	2.91768e-12	0.0010325	3.87175e-12	0.0010875	5.04123e-12	0.0011025	6.32368e-12	0.00108	7.70326e-12	0.0010325	9.22581e-12	0.0009775	1.08577e-11	0.0009225	1.26701e-11	0.00086	1.53021e-11	0.00079
5.3	5.71369e-13	0.000865	1.05749e-12	0.0008075	1.55274e-12	0.0008775	2.13784e-12	0.0009575	2.88063e-12	0.0010325	3.833e-12	0.00109	4.99375e-12	0.00111	6.26233e-12	0.0010825	7.63757e-12	0.0010375	9.15798e-12	0.0009825	1.0774e-11	0.0009225	1.25928e-11	0.0008675	1.51961e-11	0.0007925
5.5	5.64173e-13	0.0008725	1.043e-12	0.00081	1.5354e-12	0.000885	2.11396e-12	0.0009625	2.85182e-12	0.0010375	3.79372e-12	0.001095	4.94589e-12	0.00111	6.22093e-12	0.0010875	7.58641e-12	0.0010425	9.07624e-12	0.000985	1.06867e-11	0.000925	1.2509e-11	0.0008675	1.50908e-11	0.000795
5.7	5.5595e-13	0.0008775	1.0283e-12	0.0008175	1.51616e-12	0.0008875	2.09153e-12	0.0009625	2.82262e-12	0.0010425	3.75575e-12	0.0011	4.90653e-12	0.001115	6.16836e-12	0.00109	7.53498e-12	0.001045	9.01411e-12	0.0009875	1.06297e-11	0.0009275	1.24141e-11	0.0008675	1.49742e-11	0.0007975
5.9	5.4812e-13	0.000885	1.01722e-12	0.00082	1.49791e-12	0.0008875	2.06359e-12	0.0009675	2.79228e-12	0.0010425	3.72247e-12	0.0011025	4.85641e-12	0.00112	6.11084e-12	0.001095	7.47859e-12	0.0010475	8.94401e-12	0.0009925	1.05644e-11	0.0009325	1.23327e-11	0.00087	1.48869e-11	0.0008
6.1	5.39494e-13	0.00089	1.00231e-12	0.0008275	1.47728e-12	0.0008975	2.04141e-12	0.0009725	2.7603e-12	0.0010475	3.68619e-12	0.0011075	4.80522e-12	0.00112	6.06676e-12	0.0011	7.42084e-12	0.00105	8.87383e-12	0.0009925	1.04806e-11	0.0009325	1.22458e-11	0.0008775	1.47974e-11	0.0008025
6.3	5.31624e-13	0.0008975	9.8791e-13	0.0008275	1.46003e-12	0.0008975	2.01702e-12	0.0009775	2.73201e-12	0.0010525	3.6564e-12	0.00111	4.75802e-12	0.0011275	6.01176e-12	0.0011025	7.35205e-12	0.001055	8.82534e-12	0.000995	1.04065e-11	0.0009375	1.21509e-11	0.0008775	1.47115e-11	0.000805
6.5	5.22895e-13	0.0009075	9.74949e-13	0.000835	1.44001e-12	0.0009	1.98971e-12	0.00098	2.70148e-12	0.001055	3.60767e-12	0.0011125	4.71822e-12	0.00113	5.95821e-12	0.0011075	7.29461e-12	0.0010575	8.75384e-12	0.0010025	1.03157e-11	0.0009425	1.20711e-11	0.0008775	1.46029e-11	0.0008075
6.7	5.15091e-13	0.000915	9.62034e-13	0.0008375	1.42245e-12	0.0009075	1.97314e-12	0.000985	2.67063e-12	0.0010625	3.58293e-12	0.00112	4.67487e-12	0.0011375	5.90714e-12	0.00111	7.22573e-12	0.0010625	8.67573e-12	0.0010025	1.02543e-11	0.000945	1.19976e-11	0.0008875	1.44952e-11	0.0008075
6.9	5.06868e-13	0.00092	9.47555e-13	0.000845	1.40377e-12	0.0009075	1.94789e-12	0.0009875	2.64367e-12	0.001065	3.53902e-12	0.00112	4.63375e-12	0.00114	5.85733e-12	0.0011125	7.16931e-12	0.001065	8.62142e-12	0.0010075	1.01614e-11	0.0009475	1.19127e-11	0.0008875	1.44029e-11	0.000815
7.1	4.99275e-13	0.0009275	9.33558e-13	0.0008475	1.38757e-12	0.0009175	1.92086e-12	0.000995	2.61163e-12	0.0010675	3.49866e-12	0.00113	4.58768e-12	0.0011475	5.80802e-12	0.00112	7.10721e-12	0.0010675	8.55146e-12	0.0010125	1.00889e-11	0.00095	1.18131e-11	0.0008875	1.42912e-11	0.000815
7.3	4.90204e-13	0.0009375	9.20369e-13	0.000855	1.36849e-12	0.0009175	1.89427e-12	0.000995	2.58008e-12	0.001075	3.45622e-12	0.00113	4.54369e-12	0.0011475	5.75101e-12	0.00112	7.05017e-12	0.001075	8.47503e-12	0.0010125	1.0006e-11	0.0009525	1.17146e-11	0.0008925	1.42019e-11	0.000815
7.5	4.82649e-13	0.0009425	9.07205e-13	0.0008575	1.35038e-12	0.0009275	1.87173e-12	0.0010025	2.55078e-12	0.0010775	3.42181e-12	0.0011375	4.49445e-12	0.0011525	5.7028e-12	0.0011275	7.00424e-12	0.0010775	8.40692e-12	0.0010175	9.94082e-12	0.0009575	1.16233e-11	0.0008975	1.41161e-11	0.00082
7.7	4.74912e-13	0.0009525	8.93884e-13	0.000865	1.33033e-12	0.0009275	1.8482e-12	0.001005	2.52245e-12	0.001085	3.38492e-12	0.00114	4.45239e-12	0.0011575	5.65005e-12	0.00113	6.93232e-12	0.0010825	8.34455e-12	0.0010225	9.87908e-12	0.00096	1.15615e-11	0.0008975	1.40282e-11	0.000825
7.9	4.66861e-13	0.0009625	8.80277e-13	0.00087	1.3101e-12	0.0009325	1.82903e-12	0.0010125	2.49619e-12	0.0010875	3.34647e-12	0.0011475	4.41367e-12	0.0011625	5.59194e-12	0.0011375	6.86942e-12	0.0010875	8.2801e-12	0.001025	9.80276e-12	0.0009625	1.146e-11	0.0009025	1.39321e-11	0.000825
8.1	4.59125e-13	0.00097	8.69766e-13	0.000875	1.29493e-12	0.00094	1.80349e-12	0.001015	2.46738e-12	0.001095	3.3258e-12	0.00115	4.36007e-12	0.0011675	5.55143e-12	0.0011375	6.82781e-12	0.00109	8.21915e-12	0.00103	9.71974e-12	0.0009675	1.13827e-11	0.000905	1.38349e-11	0.0008275
8.3	4.50667e-13	0.0009775	8.54531e-13	0.00088	1.27691e-12	0.0009425	1.77922e-12	0.0010225	2.43372e-12	0.0010975	3.28082e-12	0.0011575	4.31813e-12	0.00117	5.50601e-12	0.0011425	6.76233e-12	0.0010925	8.1577e-12	0.0010325	9.64613e-12	0.00097	1.13051e-11	0.0009075	1.3748e-11	0.00083
8.5	4.4297e-13	0.0009875	8.41625e-13	0.000885	1.25773e-12	0.00095	1.75593e-12	0.001025	2.40659e-12	0.0011025	3.25114e-12	0.0011575	4.28254e-12	0.001175	5.45724e-12	0.0011475	6.71265e-12	0.0010975	8.08793e-12	0.001035	9.56963e-12	0.0009725	1.1227e-11	0.0009125	1.36416e-11	0.000835
8.7	4.3403e-13	0.0009975	8.27987e-13	0.00089	1.23789e-12	0.0009525	1.73129e-12	0.0010325	2.37751e-12	0.0011075	3.20704e-12	0.0011675	4.24469e-12	0.00118	5.40083e-12	0.0011525	6.65414e-12	0.0011	8.04116e-12	0.0010375	9.49812e-12	0.000975	1.11626e-11	0.0009125	1.35445e-11	0.000835
8.9	4.27125e-13	0.001005	8.14742e-13	0.0008975	1.22242e-12	0.00096	1.70899e-12	0.001035	2.35397e-12	0.0011125	3.17504e-12	0.0011675	4.20378e-12	0.001185	5.33874e-12	0.0011575	6.58984e-12	0.001105	7.95528e-12	0.0010425	9.43707e-12	0.00098	1.10685e-11	0.000915	1.34412e-11	0.0008375
9.1	4.19048e-13	0.001015	8.02806e-13	0.000905	1.20521e-12	0.000965	1.68782e-12	0.0010425	2.32079e-12	0.0011175	3.13824e-12	0.001175	4.15823e-12	0.00119	5.31031e-12	0.00116	6.53981e-12	0.00111	7.88628e-12	0.0010475	9.36702e-12	0.0009825	1.09924e-11	0.00092	1.33579e-11	0.0008425
9.3	4.11238e-13	0.001025	7.89432e-13	0.0009075	1.18686e-12	0.0009725	1.66602e-12	0.0010475	2.29419e-12	0.0011225	3.10587e-12	0.0011775	4.10963e-12	0.0011925	5.24838e-12	0.0011675	6.49173e-12	0.0011125	7.83654e-12	0.0010525	9.3094e-12	0.000985	1.09151e-11	0.0009225	1.32655e-11	0.000845
9.5	4.039e-13	0.001035	7.7887e-13	0.0009175	1.16807e-12	0.0009775	1.64302e-12	0.0010525	2.26182e-12	0.00113	3.07142e-12	0.001185	4.07088e-12	0.0012	5.19747e-12	0.00117	6.42831e-12	0.00112	7.77951e-12	0.001055	9.23063e-12	0.0009925	1.08341e-11	0.000925	1.31664e-11	0.0008475
9.7	3.95954e-13	0.001045	7.64718e-13	0.00092	1.15118e-12	0.0009825	1.61795e-12	0.00106	2.23468e-12	0.0011325	3.03995e-12	0.00119	4.03789e-12	0.0012025	5.15724e-12	0.001175	6.37878e-12	0.00112	7.70049e-12	0.0010575	9.15186e-12	0.0009925	1.07564e-11	0.0009325	1.30628e-11	0.0008475
9.9	3.8882e-13	0.0010525	7.5229e-13	0.0009275	1.13687e-12	0.0009875	1.59639e-12	0.0010625	2.20779e-12	0.00114	2.99867e-12	0.001195	3.99287e-12	0.00121	5.11173e-12	0.0011775	6.32395e-12	0.0011275	7.64803e-12	0.0010625	9.0864e-12	0.000995	1.06779e-11	0.0009325	1.29912e-11	0.000855
10.1	3.81532e-13	0.0010625	7.39393e-13	0.0009375	1.11815e-12	0.0009925	1.57693e-12	0.00107	2.18292e-12	0.001145	2.97353e-12	0.0012	3.95161e-12	0.0012125	5.06427e-12	0.001185	6.26319e-12	0.00113	7.58088e-12	0.0010675	9.0118e-12	0.0010025	1.06113e-11	0.0009325	1.29149e-11	0.0008575
10.3	3.74514e-13	0.0010725	7.27143e-13	0.0009425	1.10032e-12	0.001	1.555e-12	0.001075	2.15424e-12	0.00115	2.93697e-12	0.0012075	3.91005e-12	0.00122	5.02255e-12	0.0011875	6.20825e-12	0.0011375	7.50378e-12	0.0010675	8.94708e-12	0.0010025	1.05314e-11	0.0009375	1.28115e-11	0.0008575
10.5	3.66923e-13	0.001085	7.14878e-13	0.0009475	1.08324e-12	0.001005	1.53123e-12	0.0010825	2.1269e-12	0.0011575	2.90455e-12	0.00121	3.87304e-12	0.0012225	4.9708e-12	0.0011925	6.1602e-12	0.0011375	7.46388e-12	0.001075	8.88577e-12	0.00101	1.04616e-11	0.0009425	1.27267e-11	0.00086
10.7	3.60293e-13	0.0010975	7.02806e-13	0.0009575	1.06698e-12	0.001015	1.51674e-12	0.001085	2.10103e-12	0.00116	2.86691e-12	0.00122	3.83238e-12	0.00123	4.92488e-12	0.0012	6.10134e-12	0.0011425	7.40499e-12	0.0010775	8.80467e-12	0.0010125	1.03793e-11	0.0009425	1.26423e-11	0.0008675
10.9	3.53071e-13	0.0011075	6.91892e-13	0.0009625	1.05408e-12	0.0010175	1.49566e-12	0.001095	2.07131e-12	0.0011675	2.83849e-12	0.00122	3.78983e-12	0.001235	4.88116e-12	0.0012025	6.03985e-12	0.0011475	7.33678e-12	0.0010825	8.73681e-12	0.0010125	1.0311e-11	0.0009475	1.25411e-11	0.0008675
11.1	3.45827e-13	0.0011175	6.8197e-13	0.00097	1.03611e-12	0.001025	1.47156e-12	0.0010975	2.04929e-12	0.0011725	2.80676e-12	0.00123	3.75958e-12	0.00124	4.84005e-12	0.00121	5.99375e-12	0.0011525	7.28323e-12	0.0010875	8.6863e-12	0.00102	1.02292e-11	0.0009525	1.2466e-11	0.0008675
11.3	3.39093e-13	0.00113	6.69203e-13	0.00098	1.01944e-12	0.00103	1.45146e-12	0.001105	2.02411e-12	0.0011775	2.77293e-12	0.0012325	3.72293e-12	0.001245	4.79012e-12	0.00121	5.94e-12	0.0011575	7.22105e-12	0.00109	8.61784e-12	0.0010225	1.01609e-11	0.000955	1.23743e-11	0.000875
11.5	3.32367e-13	0.00114	6.57791e-13	0.000985	1.00161e-12	0.00104	1.42987e-12	0.001115	1.99588e-12	0.0011875	2.73984e-12	0.00124	3.67878e-12	0.00125	4.73848e-12	0.00122	5.89959e-12	0.0011575	7.17015e-12	0.0010925	8.55833e-12	0.0010225	1.00797e-11	0.0009575	1.22938e-11	0.0008775
11.7	3.25992e-13	0.001155	6.46396e-13	0.0009925	9.8899e-13	0.001045	1.40635e-12	0.0011175	1.9673e-12	0.0011925	2.71078e-12	0.001245	3.64527e-12	0.001255	4.69679e-12	0.0012225	5.85385e-12	0.0011675	7.10534e-12	0.0010975	8.5058e-12	0.00103	1.00117e-11	0.00096	1.22097e-11	0.0008775
11.9	3.193e-13	0.001165	6.36243e-13	0.001	9.73493e-13	0.0010525	1.38891e-12	0.001125	1.94432e-12	0.0011975	2.67958e-12	0.00125	3.60597e-12	0.001265	4.6557e-12	0.0012275	5.8142e-12	0.0011675	7.05504e-12	0.0011025	8.43338e-12	0.0010325	9.94074e-12	0.000965	1.21241e-11	0.00088
12.1	3.12521e-13	0.00118	6.24402e-13	0.0010075	9.57528e-13	0.0010575	1.36862e-12	0.00113	1.91841e-12	0.001205	2.64938e-12	0.001255	3.56506e-12	0.001265	4.61044e-12	0.00123	5.75576e-12	0.001175	6.98877e-12	0.0011075	8.36636e-12	0.001035	9.86094e-12	0.0009675	1.20453e-11	0.0008875
12.3	3.06177e-13	0.00119	6.14235e-13	0.001015	9.41081e-13	0.0010625	1.34913e-12	0.0011375	1.89457e-12	0.00121	2.61724e-12	0.001265	3.52594e-12	0.001275	4.56684e-12	0.001235	5.69604e-12	0.00118	6.94905e-12	0.00111	8.29113e-12	0.00104	9.78658e-12	0.00097	1.19619e-11	0.0008875
12.5	2.99908e-13	0.0012	6.03362e-13	0.001025	9.28035e-13	0.0010725	1.33023e-12	0.001145	1.872e-12	0.0012175	2.58968e-12	0.0012725	3.49108e-12	0.0012775	4.5287e-12	0.0012425	5.64098e-12	0.001185	6.87742e-12	0.0011125	8.2316e-12	0.001045	9.72018e-12	0.000975	1.18835e-11	0.0008875
12.7	2.9424e-13	0.0012175	5.91902e-13	0.00103	9.13114e-13	0.00108	1.31074e-12	0.00115	1.84619e-12	0.001225	2.55491e-12	0.001275	3.45622e-12	0.001285	4.48605e-12	0.001245	5.58877e-12	0.00119	6.8209e-12	0.00112	8.17145e-12	0.0010475	9.65216e-12	0.00098	1.1809e-11	0.0008925
12.9	2.87411e-13	0.0012275	5.82565e-13	0.00104	8.98698e-13	0.001085	1.29332e-12	0.00116	1.82289e-12	0.00123	2.52311e-12	0.001285	3.42129e-12	0.00129	4.4405e-12	0.001255	5.5486e-12	0.0011925	6.76864e-12	0.00112	8.10298e-12	0.00105	9.57898e-12	0.00098	1.17184e-11	0.0008975
13.1	2.81748e-13	0.0012425	5.7215e-13	0.001045	8.8404e-13	0.0010925	1.2738e-12	0.0011675	1.79693e-12	0.00124	2.49327e-12	0.001285	3.3818e-12	0.001295	4.4019e-12	0.001255	5.5019e-12	0.0012	6.71369e-12	0.0011275	8.04469e-12	0.001055	9.50608e-12	0.0009825	1.1628e-11	0.0008975
13.3	2.75829e-13	0.001255	5.61671e-13	0.001055	8.70922e-13	0.0011025	1.25559e-12	0.00117	1.77321e-12	0.0012425	2.46694e-12	0.001295	3.34369e-12	0.0013025	4.35912e-12	0.001265	5.44894e-12	0.0012025	6.66704e-12	0.00113	7.97708e-12	0.0010575	9.44046e-12	0.0009875	1.1544e-11	0.0009025
13.5	2.70165e-13	0.00127	5.5248e-13	0.001065	8.55456e-13	0.00111	1.2345e-12	0.00118	1.75038e-12	0.00125	2.43631e-12	0.001305	3.31395e-12	0.0013075	4.31649e-12	0.0012675	5.39714e-12	0.00121	6.60372e-12	0.0011375	7.91923e-12	0.001065	9.3814e-12	0.0009925	1.14679e-11	0.000905
13.7	2.63965e-13	0.00128	5.42777e-13	0.0010725	8.41026e-13	0.0011175	1.21925e-12	0.0011875	1.72666e-12	0.00126	2.40845e-12	0.0013075	3.27848e-12	0.0013125	4.27145e-12	0.001275	5.36069e-12	0.00121	6.54696e-12	0.00114	7.85799e-12	0.0010675	9.31475e-12	0.0009925	1.13951e-11	0.0009075
13.9	2.58937e-13	0.001295	5.32649e-13	0.0010825	8.26335e-13	0.001125	1.20219e-12	0.0011925	1.70359e-12	0.001265	2.37813e-12	0.001315	3.24169e-12	0.0013175	4.22359e-12	0.0012775	5.32115e-12	0.0012175	6.49636e-12	0.001145	7.79949e-12	0.0010675	9.23466e-12	0.0009975	1.13256e-11	0.0009125
14.1	2.53099e-13	0.00131	5.22854e-13	0.0010925	8.14455e-13	0.001135	1.18266e-12	0.0012	1.68085e-12	0.0012725	2.34876e-12	0.0013225	3.20442e-12	0.0013275	4.18671e-12	0.001285	5.25714e-12	0.00122	6.44155e-12	0.0011475	7.74494e-12	0.001075	9.15682e-12	0.0010025	1.12342e-11	0.000915
14.3	2.47148e-13	0.001325	5.12231e-13	0.0011025	8.01396e-13	0.00114	1.16465e-12	0.0012075	1.65949e-12	0.00128	2.31956e-12	0.0013275	3.16927e-12	0.0013325	4.14387e-12	0.0012925	5.21606e-12	0.001225	6.39121e-12	0.001155	7.68867e-12	0.0010775	9.09094e-12	0.0010025	1.11575e-11	0.000915
14.5	2.42024e-13	0.00134	5.03954e-13	0.00111	7.87208e-13	0.00115	1.14662e-12	0.0012175	1.63711e-12	0.001285	2.29421e-12	0.0013375	3.13454e-12	0.0013375	4.10193e-12	0.0012975	5.17331e-12	0.00123	6.33484e-12	0.0011575	7.63129e-12	0.0010825	9.02982e-12	0.00101	1.1092e-11	0.00092
14.7	2.36886e-13	0.001355	4.94507e-13	0.0011175	7.74386e-13	0.0011575	1.1302e-12	0.001225	1.61645e-12	0.001295	2.26798e-12	0.0013425	3.09726e-12	0.001345	4.06233e-12	0.0013025	5.12361e-12	0.001235	6.2826e-12	0.0011625	7.56861e-12	0.001085	8.97779e-12	0.0010125	1.10072e-11	0.0009225
14.9	2.3178e-13	0.0013675	4.85402e-13	0.0011275	7.62509e-13	0.001165	1.1122e-12	0.0012325	1.59361e-12	0.0013025	2.23907e-12	0.0013475	3.07057e-12	0.00135	4.02255e-12	0.0013075	5.07148e-12	0.0012425	6.23595e-12	0.0011675	7.5109e-12	0.0010875	8.91285e-12	0.0010125	1.09353e-11	0.000925
15.1	2.26819e-13	0.001385	4.77335e-13	0.001135	7.48552e-13	0.0011725	1.09598e-12	0.00124	1.57018e-12	0.001305	2.21074e-12	0.001355	3.03917e-12	0.001355	3.98693e-12	0.0013125	5.02989e-12	0.001245	6.19128e-12	0.0011675	7.45365e-12	0.0010925	8.83693e-12	0.0010225	1.08488e-11	0.0009325
15.3	2.21314e-13	0.0013975	4.68892e-13	0.001145	7.36698e-13	0.00118	1.08033e-12	0.00125	1.54854e-12	0.001315	2.18993e-12	0.0013625	2.99893e-12	0.001365	3.94604e-12	0.0013175	4.98939e-12	0.0012525	6.13424e-12	0.001175	7.39004e-12	0.0011	8.78172e-12	0.0010225	1.07787e-11	0.0009325
15.5	2.16841e-13	0.001415	4.58842e-13	0.0011575	7.24359e-13	0.00119	1.06305e-12	0.00126	1.52606e-12	0.001325	2.15984e-12	0.0013725	2.96432e-12	0.0013725	3.91271e-12	0.001325	4.93816e-12	0.001255	6.08385e-12	0.00118	7.33794e-12	0.0011	8.71508e-12	0.0010275	1.07054e-11	0.000935
15.7	2.11823e-13	0.0014325	4.4999e-13	0.0011675	7.11456e-13	0.0012	1.04677e-12	0.001265	1.50479e-12	0.0013325	2.13196e-12	0.001375	2.93291e-12	0.001375	3.86942e-12	0.00133	4.90017e-12	0.001265	6.04056e-12	0.0011825	7.27268e-12	0.0011075	8.64449e-12	0.0010325	1.0626e-11	0.00094
15.9	2.07017e-13	0.001445	4.4219e-13	0.00118	7.00553e-13	0.00121	1.03086e-12	0.0012725	1.48707e-12	0.0013375	2.10183e-12	0.001385	2.90115e-12	0.001385	3.83095e-12	0.0013375	4.85344e-12	0.001265	5.98398e-12	0.00119	7.21338e-12	0.00111	8.59183e-12	0.0010325	1.05463e-11	0.0009425
16.1	2.02439e-13	0.001465	4.34051e-13	0.0011875	6.89229e-13	0.0012175	1.01532e-12	0.00128	1.46464e-12	0.0013475	2.07759e-12	0.0013925	2.87584e-12	0.0013925	3.78838e-12	0.001345	4.80133e-12	0.001275	5.93356e-12	0.0011925	7.16393e-12	0.0011125	8.52775e-12	0.0010375	1.04853e-11	0.000945
16.3	1.9784e-13	0.00148	4.25939e-13	0.0012	6.76468e-13	0.0012275	9.98322e-13	0.00129	1.44249e-12	0.0013575	2.05258e-12	0.0014025	2.84303e-12	0.0013975	3.7517e-12	0.00135	4.76293e-12	0.0012775	5.88297e-12	0.0012	7.10593e-12	0.00112	8.46736e-12	0.0010425	1.04117e-11	0.0009475
16.5	1.93531e-13	0.0015	4.18005e-13	0.00121	6.65681e-13	0.0012375	9.82519e-13	0.0013	1.42389e-12	0.001365	2.03055e-12	0.0014075	2.81068e-12	0.001405	3.71586e-12	0.001355	4.72211e-12	0.001285	5.83875e-12	0.0012025	7.06429e-12	0.00112	8.395e-12	0.001045	1.03311e-11	0.0009525
16.7	1.89305e-13	0.001515	4.09869e-13	0.00122	6.53037e-13	0.001245	9.66329e-13	0.00131	1.40438e-12	0.0013725	1.99998e-12	0.001415	2.77497e-12	0.00141	3.67399e-12	0.0013625	4.68032e-12	0.0012875	5.78657e-12	0.00121	7.00547e-12	0.0011275	8.32698e-12	0.0010475	1.0266e-11	0.000955
16.9	1.84662e-13	0.0015325	4.02143e-13	0.00123	6.41503e-13	0.001255	9.5294e-13	0.001315	1.38668e-12	0.0013775	1.97802e-12	0.0014225	2.7483e-12	0.0014175	3.64798e-12	0.001365	4.62793e-12	0.0012925	5.74751e-12	0.00121	6.9428e-12	0.00113	8.27112e-12	0.0010525	1.01969e-11	0.0009575
17.1	1.80265e-13	0.0015525	3.95044e-13	0.00124	6.31394e-13	0.001265	9.39078e-13	0.001325	1.3653e-12	0.0013875	1.95013e-12	0.00143	2.71441e-12	0.001425	3.61488e-12	0.0013725	4.59536e-12	0.0012975	5.69294e-12	0.001215	6.88945e-12	0.001135	8.20616e-12	0.0010575	1.01257e-11	0.00096
17.3	1.76487e-13	0.0015725	3.86838e-13	0.00125	6.22147e-13	0.001275	9.24475e-13	0.001335	1.34427e-12	0.001395	1.92449e-12	0.00144	2.68272e-12	0.00143	3.57821e-12	0.00138	4.55299e-12	0.001305	5.64128e-12	0.00122	6.83605e-12	0.00114	8.14001e-12	0.0010575	1.00442e-11	0.000965
17.5	1.72833e-13	0.0015875	3.795e-13	0.0012625	6.09623e-13	0.001285	9.0919e-13	0.001345	1.32744e-12	0.001405	1.90336e-12	0.0014475	2.65687e-12	0.00144	3.53323e-12	0.001385	4.51234e-12	0.0013075	5.59047e-12	0.001225	6.78324e-12	0.0011425	8.0841e-12	0.001065	9.98599e-12	0.0009675
17.7	1.68334e-13	0.0016075	3.72015e-13	0.0012725	5.99139e-13	0.0012925	8.95079e-13	0.001355	1.30816e-12	0.001415	1.87817e-12	0.0014525	2.63217e-12	0.001445	3.49635e-12	0.0013925	4.47e-12	0.001315	5.54864e-12	0.00123	6.72912e-12	0.0011475	8.02687e-12	0.0010675	9.91193e-12	0.00097
17.9	1.64746e-13	0.001625	3.65165e-13	0.0012825	5.88928e-13	0.0013	8.79237e-13	0.001365	1.29134e-12	0.0014225	1.85412e-12	0.0014625	2.5991e-12	0.0014525	3.46251e-12	0.0013975	4.42747e-12	0.00132	5.50469e-12	0.001235	6.6804e-12	0.0011525	7.96081e-12	0.0010725	9.84225e-12	0.000975
18.1	1.60757e-13	0.001645	3.57321e-13	0.001295	5.78606e-13	0.001315	8.66818e-13	0.0013725	1.27413e-12	0.0014325	1.83366e-12	0.00147	2.57138e-12	0.00146	3.43044e-12	0.0014075	4.38322e-12	0.001325	5.45728e-12	0.00124	6.62011e-12	0.0011575	7.91363e-12	0.001075	9.77668e-12	0.00098
18.3	1.57142e-13	0.0016625	3.50904e-13	0.0013075	5.68547e-13	0.001325	8.53214e-13	0.00138	1.25349e-12	0.0014425	1.80619e-12	0.00148	2.54458e-12	0.00147	3.39352e-12	0.00141	4.34292e-12	0.001335	5.4118e-12	0.001245	6.56935e-12	0.0011575	7.86489e-12	0.0010775	9.70879e-12	0.00098
18.5	1.533e-13	0.0016875	3.4409e-13	0.00132	5.57084e-13	0.001335	8.4096e-13	0.00139	1.2354e-12	0.00145	1.78764e-12	0.001485	2.51167e-12	0.0014725	3.36353e-12	0.0014175	4.30645e-12	0.001335	5.37531e-12	0.00125	6.51813e-12	0.001165	7.80395e-12	0.0010825	9.6408e-12	0.000985
18.7	1.5003e-13	0.001705	3.37476e-13	0.0013325	5.49266e-13	0.001345	8.25599e-13	0.0013975	1.21669e-12	0.00146	1.76503e-12	0.0014925	2.48755e-12	0.0014825	3.3284e-12	0.0014225	4.2707e-12	0.001345	5.32305e-12	0.001255	6.47231e-12	0.0011675	7.74306e-12	0.001085	9.56075e-12	0.0009875
18.9	1.45972e-13	0.0017275	3.3074e-13	0.001345	5.39087e-13	0.001355	8.12425e-13	0.00141	1.20101e-12	0.0014675	1.74114e-12	0.0015025	2.45638e-12	0.0014925	3.29845e-12	0.00143	4.23092e-12	0.00135	5.28158e-12	0.00126	6.42064e-12	0.001175	7.6841e-12	0.00109	9.49624e-12	0.0009925
19.1	1.43005e-13	0.0017475	3.24833e-13	0.001355	5.29255e-13	0.001365	7.99575e-13	0.00142	1.18514e-12	0.0014775	1.71479e-12	0.0015125	2.42951e-12	0.0014975	3.26982e-12	0.001435	4.19328e-12	0.001355	5.22958e-12	0.001265	6.35952e-12	0.0011775	7.61229e-12	0.0010925	9.43438e-12	0.0009925
19.3	1.39433e-13	0.001765	3.17857e-13	0.001365	5.19313e-13	0.001375	7.86567e-13	0.0014325	1.16487e-12	0.00149	1.69972e-12	0.00152	2.39726e-12	0.0015075	3.23512e-12	0.0014425	4.16012e-12	0.0013625	5.1859e-12	0.0012725	6.30984e-12	0.00118	7.55515e-12	0.0011	9.359e-12	0.001
19.5	1.36112e-13	0.0017875	3.11627e-13	0.001385	5.11207e-13	0.001385	7.73574e-13	0.0014425	1.14803e-12	0.0014975	1.67496e-12	0.00153	2.37295e-12	0.0015125	3.19655e-12	0.0014525	4.12662e-12	0.001365	5.13892e-12	0.001275	6.26526e-12	0.0011875	7.50586e-12	0.0011	9.28997e-12	0.0010025
19.7	1.32624e-13	0.00181	3.05681e-13	0.001395	5.00534e-13	0.0013975	7.61249e-13	0.0014525	1.13287e-12	0.0015025	1.65269e-12	0.0015375	2.34352e-12	0.00152	3.16245e-12	0.00146	4.08442e-12	0.0013725	5.09979e-12	0.0012825	6.21711e-12	0.00119	7.45331e-12	0.0011075	9.22496e-12	0.0010025
19.9	1.29534e-13	0.001835	2.99953e-13	0.0014075	4.9285e-13	0.0014075	7.49596e-13	0.0014625	1.11594e-12	0.0015125	1.63162e-12	0.001545	2.31761e-12	0.0015275	3.13887e-12	0.0014625	4.03928e-12	0.0013775	5.05275e-12	0.001285	6.16653e-12	0.001195	7.39656e-12	0.00111	9.16168e-12	0.0010125
20.1	1.26237e-13	0.001855	2.93534e-13	0.0014175	4.83562e-13	0.00142	7.37993e-13	0.0014725	1.10281e-12	0.0015225	1.60906e-12	0.0015575	2.29088e-12	0.0015375	3.1018e-12	0.0014725	3.99947e-12	0.001385	5.01426e-12	0.0012925	6.11932e-12	0.0012	7.34148e-12	0.0011125	9.10863e-12	0.0010125
20.3	1.23501e-13	0.001875	2.8778e-13	0.0014325	4.75926e-13	0.0014325	7.24683e-13	0.0014825	1.08514e-12	0.001535	1.58742e-12	0.0015675	2.26476e-12	0.001545	3.06867e-12	0.00148	3.95965e-12	0.00139	4.9692e-12	0.0012975	6.07699e-12	0.0012025	7.29335e-12	0.00112	9.03387e-12	0.0010125
20.5	1.20342e-13	0.0019025	2.82157e-13	0.0014475	4.66006e-13	0.001445	7.14024e-13	0.001495	1.07113e-12	0.001545	1.57156e-12	0.001575	2.23959e-12	0.0015525	3.03128e-12	0.0014825	3.92722e-12	0.0013975	4.93588e-12	0.0013025	6.02431e-12	0.00121	7.24078e-12	0.00112	8.97397e-12	0.00102
20.7	1.1751e-13	0.0019225	2.75864e-13	0.0014625	4.57654e-13	0.001455	7.02069e-13	0.001505	1.05215e-12	0.0015575	1.55166e-12	0.0015825	2.21813e-12	0.00156	3.00565e-12	0.00149	3.88963e-12	0.0014	4.8902e-12	0.0013075	5.97291e-12	0.0012125	7.18782e-12	0.0011275	8.91292e-12	0.0010225
20.9	1.1458e-13	0.0019475	2.70397e-13	0.001475	4.49872e-13	0.0014675	6.90721e-13	0.001515	1.03757e-12	0.001565	1.52783e-12	0.0015925	2.1934e-12	0.00157	2.97308e-12	0.0015	3.85579e-12	0.00141	4.83932e-12	0.0013125	5.92397e-12	0.00122	7.12289e-12	0.00113	8.85508e-12	0.0010225
21.1	1.11971e-13	0.00197	2.65138e-13	0.0014925	4.41788e-13	0.0014825	6.78654e-13	0.0015275	1.02265e-12	0.0015775	1.50914e-12	0.0016025	2.16379e-12	0.001575	2.93743e-12	0.001505	3.81805e-12	0.0014125	4.80847e-12	0.0013175	5.87894e-12	0.00122	7.07205e-12	0.001135	8.79151e-12	0.00103
21.3	1.09142e-13	0.001995	2.59934e-13	0.0015025	4.3299e-13	0.0014925	6.67684e-13	0.001535	1.00789e-12	0.0015875	1.49194e-12	0.00161	2.1351e-12	0.0015875	2.91007e-12	0.00151	3.78699e-12	0.00142	4.77025e-12	0.001325	5.83198e-12	0.001225	7.01788e-12	0.0011375	8.72782e-12	0.0010325
21.5	1.06626e-13	0.00202	2.54935e-13	0.0015175	4.25482e-13	0.001505	6.5694e-13	0.00155	9.92452e-13	0.0015975	1.47159e-12	0.00162	2.11344e-12	0.0015925	2.87745e-12	0.00152	3.75457e-12	0.0014275	4.73072e-12	0.0013275	5.79256e-12	0.0012325	6.95528e-12	0.0011425	8.66028e-12	0.001035
21.7	1.03855e-13	0.0020425	2.49022e-13	0.00153	4.1795e-13	0.0015175	6.46161e-13	0.0015625	9.77617e-13	0.0016075	1.452e-12	0.0016275	2.08622e-12	0.0016025	2.85612e-12	0.0015275	3.71692e-12	0.0014325	4.68775e-12	0.001335	5.75707e-12	0.001235	6.90188e-12	0.0011475	8.59839e-12	0.00104
21.9	1.01262e-13	0.00207	2.44691e-13	0.001545	4.09935e-13	0.00153	6.34761e-13	0.0015725	9.60593e-13	0.00162	1.43311e-12	0.0016375	2.0694e-12	0.0016075	2.83084e-12	0.001535	3.67775e-12	0.00144	4.6435e-12	0.0013375	5.70102e-12	0.001245	6.85799e-12	0.00115	8.53897e-12	0.001045
22.1	9.8806e-14	0.0020975	2.39427e-13	0.00156	4.02228e-13	0.0015425	6.25727e-13	0.0015825	9.50751e-13	0.00163	1.41546e-12	0.0016475	2.0432e-12	0.0016175	2.79291e-12	0.0015425	3.64899e-12	0.0014425	4.59931e-12	0.001345	5.64788e-12	0.001245	6.80286e-12	0.0011575	8.48458e-12	0.0010475
22.3	9.62067e-14	0.002125	2.34996e-13	0.0015725	3.94482e-13	0.0015525	6.13561e-13	0.001595	9.35251e-13	0.00164	1.39319e-12	0.0016575	2.02165e-12	0.0016275	2.76924e-12	0.0015475	3.61169e-12	0.0014525	4.56242e-12	0.0013525	5.60385e-12	0.001255	6.76092e-12	0.0011575	8.43063e-12	0.00105
22.5	9.38784e-14	0.0021475	2.29407e-13	0.0015925	3.88745e-13	0.0015725	6.05418e-13	0.0016075	9.19781e-13	0.00165	1.37505e-12	0.0016675	1.99666e-12	0.0016375	2.73446e-12	0.0015575	3.5743e-12	0.0014575	4.52045e-12	0.001355	5.55708e-12	0.001255	6.70996e-12	0.001165	8.37322e-12	0.001055
22.7	9.15789e-14	0.0021775	2.25365e-13	0.0016075	3.80368e-13	0.0015825	5.94011e-13	0.0016175	9.0741e-13	0.00166	1.36171e-12	0.00168	1.9701e-12	0.0016475	2.70698e-12	0.001565	3.54243e-12	0.001465	4.47756e-12	0.0013625	5.51859e-12	0.0012625	6.669e-12	0.0011675	8.30532e-12	0.0010575
22.9	8.92838e-14	0.002205	2.20736e-13	0.0016225	3.74001e-13	0.0015925	5.84579e-13	0.0016325	8.93905e-13	0.001675	1.34043e-12	0.00169	1.94648e-12	0.001655	2.68284e-12	0.00157	3.50779e-12	0.0014725	4.44482e-12	0.001365	5.47193e-12	0.001265	6.61453e-12	0.00117	8.24943e-12	0.001065
23.1	8.71516e-14	0.00223	2.15839e-13	0.00164	3.66004e-13	0.00161	5.73819e-13	0.0016425	8.78225e-13	0.0016875	1.32058e-12	0.0017	1.92437e-12	0.0016625	2.65818e-12	0.00158	3.47282e-12	0.0014775	4.40698e-12	0.0013725	5.4315e-12	0.00127	6.55478e-12	0.001175	8.19595e-12	0.0010675
23.3	8.50851e-14	0.0022575	2.11205e-13	0.0016575	3.59524e-13	0.001625	5.65539e-13	0.00166	8.65575e-13	0.0016975	1.30506e-12	0.00171	1.90242e-12	0.0016725	2.62989e-12	0.0015875	3.4427e-12	0.0014825	4.37872e-12	0.00138	5.38929e-12	0.001275	6.50401e-12	0.00118	8.13837e-12	0.0010675
23.5	8.29247e-14	0.002295	2.06568e-13	0.001675	3.53034e-13	0.001635	5.53744e-13	0.00167	8.52886e-13	0.0017075	1.29081e-12	0.00172	1.87869e-12	0.0016825	2.60433e-12	0.0015975	3.4205e-12	0.00149	4.33482e-12	0.0013825	5.34628e-12	0.0012825	6.44958e-12	0.001185	8.0925e-12	0.0010725
23.7	8.06657e-14	0.00232	2.0244e-13	0.00169	3.466e-13	0.00165	5.45157e-13	0.0016825	8.42286e-13	0.00172	1.2682e-12	0.0017325	1.85794e-12	0.0016925	2.57457e-12	0.0016	3.38239e-12	0.0014975	4.29197e-12	0.00139	5.30527e-12	0.0012875	6.40163e-12	0.0011875	8.04413e-12	0.0010775
23.9	7.87153e-14	0.0023525	1.98064e-13	0.001705	3.40145e-13	0.0016675	5.3734e-13	0.0016975	8.30978e-13	0.00173	1.25035e-12	0.00174	1.83441e-12	0.0016975	2.54818e-12	0.0016075	3.35273e-12	0.001505	4.26277e-12	0.001395	5.25639e-12	0.0012925	6.37049e-12	0.0011925	7.98699e-12	0.00108
24.1	7.68972e-14	0.0023825	1.94397e-13	0.0017225	3.33672e-13	0.00168	5.25676e-13	0.0017075	8.17473e-13	0.0017425	1.23704e-12	0.001755	1.81631e-12	0.0017075	2.52745e-12	0.0016175	3.32136e-12	0.0015125	4.22531e-12	0.0014	5.21136e-12	0.001295	6.32051e-12	0.0012	7.92376e-12	0.0010825
24.3	7.45284e-14	0.0024125	1.90278e-13	0.0017375	3.27733e-13	0.001695	5.17948e-13	0.00172	8.03968e-13	0.0017525	1.21861e-12	0.001765	1.79001e-12	0.0017175	2.49347e-12	0.0016275	3.29788e-12	0.0015175	4.18377e-12	0.0014075	5.16867e-12	0.0013	6.28719e-12	0.0012	7.86911e-12	0.0010875
24.5	7.29015e-14	0.00244	1.86176e-13	0.0017575	3.21444e-13	0.00171	5.09733e-13	0.0017375	7.89449e-13	0.0017675	1.20404e-12	0.001775	1.77389e-12	0.001725	2.46967e-12	0.001635	3.26276e-12	0.0015275	4.13692e-12	0.0014125	5.12785e-12	0.001305	6.22892e-12	0.0012075	7.80586e-12	0.00109
24.7	7.09828e-14	0.00247	1.82335e-13	0.0017775	3.14494e-13	0.001725	5.01662e-13	0.00175	7.77981e-13	0.001785	1.18656e-12	0.001785	1.75541e-12	0.001735	2.4435e-12	0.00164	3.22553e-12	0.0015325	4.11228e-12	0.00142	5.09679e-12	0.00131	6.17845e-12	0.00121	7.76047e-12	0.001095
24.9	6.939e-14	0.0025025	1.78467e-13	0.00179	3.08218e-13	0.0017375	4.91713e-13	0.00176	7.64979e-13	0.001795	1.16798e-12	0.001795	1.72875e-12	0.0017475	2.41739e-12	0.00165	3.19396e-12	0.0015375	4.08024e-12	0.0014225	5.05527e-12	0.001315	6.12787e-12	0.001215	7.69957e-12	0.0011
25.1	6.73842e-14	0.0025375	1.7438e-13	0.00181	3.04161e-13	0.0017525	4.84856e-13	0.001775	7.55078e-13	0.001805	1.15783e-12	0.0018075	1.71033e-12	0.001755	2.39451e-12	0.00166	3.15328e-12	0.001545	4.05426e-12	0.00143	5.01877e-12	0.00132	6.08418e-12	0.00122	7.63539e-12	0.0011
25.3	6.55028e-14	0.00257	1.70896e-13	0.00183	2.97364e-13	0.00177	4.74701e-13	0.00179	7.43591e-13	0.00182	1.13925e-12	0.00182	1.69099e-12	0.001765	2.36488e-12	0.0016675	3.13335e-12	0.0015525	4.008e-12	0.0014325	4.97375e-12	0.001325	6.04081e-12	0.001225	7.58354e-12	0.0011075
25.5	6.39805e-14	0.002605	1.67943e-13	0.001845	2.91155e-13	0.0017875	4.67178e-13	0.0018025	7.33629e-13	0.0018325	1.12561e-12	0.00183	1.66801e-12	0.001775	2.34229e-12	0.001675	3.10078e-12	0.00156	3.9775e-12	0.0014425	4.93209e-12	0.0013325	5.99767e-12	0.00123	7.53981e-12	0.00111

## Sheet: 8 cm
Depth(cm)	0.1MeV	SD (+/-)	0.2MeV	SD (+/-)	0.3MeV	SD (+/-)	0.425MeV	SD (+/-)	0.6MeV	SD (+/-)	0.85MeV	SD (+/-)	1.2MeV	SD (+/-)	1.65MeV	SD (+/-)	2.2MeV	SD (+/-)	2.875MeV	SD (+/-)	3.675MeV	SD (+/-)	4.625MeV	SD (+/-)	6.075MeV	SD (+/-)
0.1	6.39226e-13	0.000692	1.23626e-12	0.000686	1.81513e-12	0.000754	2.41702e-12	0.000828	3.00408e-12	0.000922	3.36453e-12	0.00103	3.18133e-12	0.001148	2.74737e-12	0.001264	2.33138e-12	0.001382	1.99556e-12	0.00149	1.73248e-12	0.001588	1.5414e-12	0.001672	1.368e-12	0.001766
0.3	6.55331e-13	0.000686	1.26329e-12	0.000674	1.87648e-12	0.000738	2.59073e-12	0.000798	3.49845e-12	0.000856	4.64928e-12	0.000896	5.78711e-12	0.000922	6.04387e-12	0.00097	5.5651e-12	0.00103	4.91744e-12	0.001096	4.34573e-12	0.001156	3.87249e-12	0.00122	3.44585e-12	0.001286
0.5	6.63768e-13	0.00068	1.26973e-12	0.000668	1.88104e-12	0.000734	2.5905e-12	0.000796	3.4916e-12	0.000854	4.62576e-12	0.000896	5.99128e-12	0.000898	7.33656e-12	0.000886	7.77819e-12	0.000898	7.38086e-12	0.000932	6.71023e-12	0.000972	6.07203e-12	0.001012	5.44155e-12	0.001066
0.7	6.7002e-13	0.000676	1.27123e-12	0.000666	1.88007e-12	0.000728	2.58304e-12	0.000794	3.47606e-12	0.00085	4.60088e-12	0.000896	5.95603e-12	0.000898	7.45123e-12	0.000876	8.79019e-12	0.000848	9.16723e-12	0.00085	8.75126e-12	0.000868	8.09346e-12	0.000898	7.34178e-12	0.000934
0.9	6.73917e-13	0.000676	1.2721e-12	0.000664	1.87692e-12	0.000728	2.57318e-12	0.000792	3.45791e-12	0.00085	4.58288e-12	0.000896	5.9221e-12	0.000898	7.40718e-12	0.000878	8.95125e-12	0.000836	1.01907e-11	0.000808	1.03597e-11	0.000808	9.90125e-12	0.000824	9.12508e-12	0.000848
1.1	6.75097e-13	0.000676	1.26969e-12	0.000664	1.86898e-12	0.000728	2.56326e-12	0.00079	3.44483e-12	0.00085	4.55651e-12	0.000896	5.88238e-12	0.000902	7.3594e-12	0.000878	8.8994e-12	0.00084	1.0545e-11	0.000796	1.14579e-11	0.000774	1.14058e-11	0.000776	1.07661e-11	0.000788
1.3	6.75162e-13	0.000676	1.26554e-12	0.000664	1.86263e-12	0.000728	2.55094e-12	0.00079	3.42381e-12	0.00085	4.5188e-12	0.000896	5.84131e-12	0.000904	7.2996e-12	0.000878	8.84161e-12	0.00084	1.05428e-11	0.000792	1.20243e-11	0.000754	1.2587e-11	0.000744	1.22348e-11	0.000744
1.5	6.74977e-13	0.000676	1.25937e-12	0.000658	1.85096e-12	0.000726	2.53537e-12	0.00079	3.39943e-12	0.00085	4.48981e-12	0.000896	5.80918e-12	0.000906	7.25897e-12	0.000878	8.78221e-12	0.00084	1.04737e-11	0.000796	1.21958e-11	0.000752	1.33738e-11	0.000724	1.35164e-11	0.000714
1.7	6.72909e-13	0.00068	1.25289e-12	0.000658	1.83939e-12	0.000726	2.51638e-12	0.00079	3.37649e-12	0.00085	4.45919e-12	0.000898	5.76678e-12	0.000906	7.20344e-12	0.000884	8.73414e-12	0.000844	1.03826e-11	0.000798	1.21767e-11	0.000752	1.38233e-11	0.00071	1.4589e-11	0.00069
1.9	6.70761e-13	0.00068	1.24519e-12	0.00066	1.82764e-12	0.000726	2.50098e-12	0.00079	3.35212e-12	0.00085	4.42318e-12	0.000898	5.72422e-12	0.000908	7.14429e-12	0.000886	8.66672e-12	0.000846	1.03172e-11	0.000798	1.21013e-11	0.000754	1.39816e-11	0.000708	1.54047e-11	0.000676
2.1	6.66665e-13	0.000684	1.23689e-12	0.000662	1.81476e-12	0.000728	2.47973e-12	0.000792	3.32916e-12	0.000854	4.39661e-12	0.000898	5.67939e-12	0.000908	7.09569e-12	0.000888	8.60818e-12	0.000848	1.02566e-11	0.000802	1.20163e-11	0.000754	1.3979e-11	0.000708	1.5979e-11	0.000666
2.3	6.63292e-13	0.000686	1.22768e-12	0.000664	1.79831e-12	0.000728	2.46334e-12	0.000794	3.30444e-12	0.000854	4.35739e-12	0.000898	5.63546e-12	0.000912	7.04625e-12	0.000888	8.54495e-12	0.00085	1.0179e-11	0.000804	1.19345e-11	0.000754	1.39072e-11	0.000708	1.63115e-11	0.000656
2.5	6.59128e-13	0.000686	1.21866e-12	0.000664	1.78417e-12	0.000728	2.44304e-12	0.000794	3.27583e-12	0.000856	4.32204e-12	0.000902	5.60009e-12	0.000914	6.99006e-12	0.000888	8.4917e-12	0.000852	1.01084e-11	0.000806	1.18527e-11	0.000758	1.38162e-11	0.000708	1.64648e-11	0.000656
2.7	6.53938e-13	0.00069	1.20778e-12	0.000666	1.76886e-12	0.000728	2.42067e-12	0.000794	3.25132e-12	0.000858	4.29009e-12	0.000906	5.54889e-12	0.000916	6.94337e-12	0.000896	8.4198e-12	0.000856	1.00408e-11	0.000808	1.17773e-11	0.000762	1.37243e-11	0.000712	1.64684e-11	0.000656
2.9	6.47831e-13	0.000696	1.19598e-12	0.000668	1.75249e-12	0.000728	2.39957e-12	0.000796	3.22302e-12	0.00086	4.25458e-12	0.000908	5.5062e-12	0.000918	6.88829e-12	0.000898	8.35504e-12	0.000858	9.96644e-12	0.000808	1.16932e-11	0.000764	1.36263e-11	0.000714	1.64023e-11	0.000656
3.1	6.42994e-13	0.000696	1.18484e-12	0.000668	1.73737e-12	0.000732	2.37807e-12	0.000796	3.18797e-12	0.00086	4.21513e-12	0.000908	5.46148e-12	0.00092	6.83818e-12	0.000898	8.28381e-12	0.00086	9.88662e-12	0.000814	1.16113e-11	0.000764	1.35248e-11	0.000718	1.6305e-11	0.000656
3.3	6.37148e-13	0.000702	1.17259e-12	0.00067	1.71982e-12	0.000734	2.35468e-12	0.0008	3.16267e-12	0.000864	4.18852e-12	0.000908	5.42087e-12	0.000924	6.78327e-12	0.0009	8.22159e-12	0.000862	9.81248e-12	0.000818	1.15195e-11	0.000766	1.34429e-11	0.000718	1.62082e-11	0.000658
3.5	6.30442e-13	0.000706	1.16103e-12	0.000674	1.7057e-12	0.000738	2.33141e-12	0.000804	3.13458e-12	0.000866	4.14589e-12	0.000914	5.37015e-12	0.000926	6.73081e-12	0.000906	8.15612e-12	0.000866	9.74476e-12	0.000818	1.14539e-11	0.00077	1.33453e-11	0.00072	1.60963e-11	0.000662
3.7	6.22973e-13	0.000708	1.14877e-12	0.000676	1.68331e-12	0.000738	2.31037e-12	0.000804	3.10156e-12	0.000868	4.10656e-12	0.000916	5.33131e-12	0.000928	6.67177e-12	0.000908	8.09562e-12	0.000868	9.67861e-12	0.00082	1.13628e-11	0.000774	1.32629e-11	0.000724	1.5975e-11	0.000662
3.9	6.16682e-13	0.000716	1.13574e-12	0.000678	1.66693e-12	0.000738	2.28753e-12	0.000806	3.07081e-12	0.00087	4.07051e-12	0.000918	5.27901e-12	0.000932	6.61635e-12	0.000908	8.04575e-12	0.00087	9.60221e-12	0.000824	1.12975e-11	0.000774	1.31651e-11	0.000724	1.58741e-11	0.000666
4.1	6.09552e-13	0.000718	1.12344e-12	0.000678	1.65113e-12	0.000742	2.26517e-12	0.000808	3.04578e-12	0.000874	4.03427e-12	0.00092	5.2411e-12	0.000934	6.56066e-12	0.000912	7.98618e-12	0.000872	9.53481e-12	0.000826	1.12248e-11	0.000776	1.30751e-11	0.000728	1.57625e-11	0.000666
4.3	6.01443e-13	0.000724	1.10989e-12	0.000684	1.63281e-12	0.000746	2.23751e-12	0.000812	3.00823e-12	0.000876	3.99242e-12	0.000926	5.19549e-12	0.000938	6.51143e-12	0.000916	7.92154e-12	0.000878	9.46384e-12	0.000828	1.1144e-11	0.000778	1.29805e-11	0.000728	1.56676e-11	0.000668
4.5	5.94177e-13	0.000728	1.09853e-12	0.000686	1.61363e-12	0.000748	2.21213e-12	0.000814	2.9827e-12	0.000878	3.95797e-12	0.000928	5.14844e-12	0.00094	6.45983e-12	0.000918	7.86318e-12	0.000878	9.38735e-12	0.00083	1.10552e-11	0.00078	1.28872e-11	0.000734	1.55569e-11	0.000672
4.7	5.86451e-13	0.000734	1.08364e-12	0.000688	1.59458e-12	0.000748	2.19412e-12	0.000816	2.95214e-12	0.00088	3.92079e-12	0.000928	5.0973e-12	0.000944	6.40329e-12	0.000922	7.79306e-12	0.00088	9.32984e-12	0.000834	1.09703e-11	0.000784	1.2787e-11	0.000734	1.54542e-11	0.000676
4.9	5.78544e-13	0.000738	1.07014e-12	0.000694	1.5752e-12	0.000754	2.1672e-12	0.00082	2.92359e-12	0.000884	3.8824e-12	0.000932	5.06186e-12	0.000944	6.34637e-12	0.000924	7.74233e-12	0.000886	9.25547e-12	0.000836	1.08951e-11	0.000786	1.27268e-11	0.000734	1.53448e-11	0.000676
5.1	5.70929e-13	0.000744	1.05754e-12	0.000696	1.55756e-12	0.000758	2.14288e-12	0.000824	2.88692e-12	0.000888	3.84928e-12	0.000936	5.01002e-12	0.00095	6.29279e-12	0.000928	7.67947e-12	0.000888	9.1814e-12	0.00084	1.08262e-11	0.000788	1.26382e-11	0.000738	1.52475e-11	0.000678
5.3	5.63922e-13	0.000748	1.04344e-12	0.000698	1.53692e-12	0.000758	2.11889e-12	0.000826	2.85703e-12	0.00089	3.8062e-12	0.000938	4.95941e-12	0.000952	6.24442e-12	0.00093	7.6209e-12	0.000888	9.09675e-12	0.00084	1.07448e-11	0.00079	1.25456e-11	0.000742	1.51463e-11	0.000678
5.5	5.55488e-13	0.000756	1.02921e-12	0.000704	1.52196e-12	0.000764	2.09318e-12	0.000828	2.83071e-12	0.000892	3.76827e-12	0.000942	4.91692e-12	0.000954	6.18504e-12	0.000934	7.54993e-12	0.000896	9.0471e-12	0.000846	1.06636e-11	0.000796	1.24487e-11	0.000744	1.50456e-11	0.000682
5.7	5.46922e-13	0.000758	1.01596e-12	0.000706	1.50167e-12	0.000766	2.06917e-12	0.000834	2.79824e-12	0.000898	3.735e-12	0.000946	4.88036e-12	0.00096	6.14399e-12	0.000938	7.49293e-12	0.000898	8.97352e-12	0.000848	1.05828e-11	0.000796	1.23634e-11	0.000744	1.49446e-11	0.000686
5.9	5.3928e-13	0.000768	1.0033e-12	0.00071	1.48089e-12	0.000768	2.0474e-12	0.000836	2.77584e-12	0.0009	3.69515e-12	0.00095	4.82609e-12	0.000962	6.08001e-12	0.000942	7.43252e-12	0.000898	8.90646e-12	0.00085	1.05135e-11	0.000798	1.2276e-11	0.000748	1.4828e-11	0.000688
6.1	5.31639e-13	0.000768	9.88364e-13	0.000716	1.46133e-12	0.000774	2.02287e-12	0.000838	2.73941e-12	0.000902	3.65394e-12	0.000952	4.78456e-12	0.000964	6.02477e-12	0.000944	7.38553e-12	0.000904	8.8563e-12	0.000854	1.04332e-11	0.000802	1.21854e-11	0.000752	1.47373e-11	0.000688
6.3	5.22688e-13	0.000778	9.75176e-13	0.000716	1.44525e-12	0.000778	1.99805e-12	0.000846	2.70983e-12	0.000908	3.62471e-12	0.000956	4.74731e-12	0.00097	5.98528e-12	0.000946	7.32876e-12	0.000906	8.77992e-12	0.000856	1.03509e-11	0.000806	1.21149e-11	0.000754	1.46408e-11	0.000688
6.5	5.14264e-13	0.000784	9.61551e-13	0.000722	1.42445e-12	0.000778	1.97338e-12	0.000846	2.67956e-12	0.00091	3.58562e-12	0.00096	4.69546e-12	0.000974	5.93308e-12	0.00095	7.26271e-12	0.000908	8.70495e-12	0.000858	1.02774e-11	0.000808	1.20226e-11	0.000754	1.45388e-11	0.000692
6.7	5.06346e-13	0.00079	9.47209e-13	0.000726	1.40574e-12	0.000784	1.94399e-12	0.000848	2.64922e-12	0.000918	3.54316e-12	0.000964	4.64737e-12	0.000976	5.87053e-12	0.000954	7.19945e-12	0.00091	8.6407e-12	0.000862	1.02001e-11	0.000808	1.19174e-11	0.00076	1.44617e-11	0.000696
6.9	4.97736e-13	0.000798	9.34407e-13	0.00073	1.38609e-12	0.000788	1.9259e-12	0.000856	2.61693e-12	0.000918	3.5069e-12	0.000966	4.60504e-12	0.000982	5.82317e-12	0.000956	7.14124e-12	0.000916	8.57793e-12	0.000866	1.0125e-11	0.000814	1.18428e-11	0.000762	1.43477e-11	0.000698
7.1	4.8935e-13	0.000804	9.18775e-13	0.000736	1.36915e-12	0.000794	1.90192e-12	0.000858	2.58814e-12	0.00092	3.46599e-12	0.000972	4.55722e-12	0.000986	5.77592e-12	0.000962	7.06646e-12	0.000918	8.50647e-12	0.000868	1.00496e-11	0.000816	1.17588e-11	0.000764	1.42544e-11	0.000698
7.3	4.80958e-13	0.000812	9.05365e-13	0.00074	1.34803e-12	0.000796	1.879e-12	0.00086	2.5582e-12	0.000928	3.43313e-12	0.000974	4.51615e-12	0.000986	5.71058e-12	0.000964	7.00358e-12	0.000922	8.44251e-12	0.00087	9.97219e-12	0.000818	1.16724e-11	0.000764	1.41562e-11	0.0007
7.5	4.73011e-13	0.000818	8.92288e-13	0.000746	1.33062e-12	0.000802	1.85368e-12	0.000866	2.53026e-12	0.000928	3.40291e-12	0.000978	4.47317e-12	0.000992	5.66565e-12	0.000966	6.95462e-12	0.000926	8.37941e-12	0.000872	9.90077e-12	0.00082	1.15967e-11	0.00077	1.40558e-11	0.000702
7.7	4.64658e-13	0.000824	8.7947e-13	0.000748	1.3115e-12	0.000804	1.82999e-12	0.000868	2.49821e-12	0.000936	3.36413e-12	0.000982	4.4291e-12	0.000996	5.62078e-12	0.000972	6.89531e-12	0.00093	8.31591e-12	0.000878	9.82267e-12	0.000824	1.15119e-11	0.000772	1.39584e-11	0.000708
7.9	4.57505e-13	0.000834	8.66087e-13	0.000754	1.29258e-12	0.000808	1.80635e-12	0.000876	2.46873e-12	0.000938	3.32218e-12	0.000986	4.38662e-12	0.000998	5.5691e-12	0.000976	6.83444e-12	0.000932	8.24344e-12	0.000878	9.74037e-12	0.000828	1.14325e-11	0.000774	1.38644e-11	0.000708
8.1	4.49467e-13	0.000842	8.53202e-13	0.000758	1.27745e-12	0.000814	1.7814e-12	0.000878	2.44071e-12	0.000944	3.29011e-12	0.000992	4.34095e-12	0.001004	5.51835e-12	0.000976	6.78201e-12	0.000934	8.169e-12	0.000884	9.67123e-12	0.00083	1.13514e-11	0.000776	1.37669e-11	0.000708
8.3	4.40841e-13	0.000848	8.39933e-13	0.000766	1.25957e-12	0.000818	1.75793e-12	0.000884	2.41174e-12	0.000948	3.25402e-12	0.000996	4.29797e-12	0.001006	5.46285e-12	0.000982	6.72873e-12	0.00094	8.10811e-12	0.000888	9.60643e-12	0.000832	1.12607e-11	0.000778	1.36731e-11	0.000712
8.5	4.32938e-13	0.000856	8.26645e-13	0.000768	1.23814e-12	0.000824	1.73633e-12	0.000888	2.38274e-12	0.00095	3.22151e-12	0.000998	4.25843e-12	0.00101	5.40933e-12	0.000986	6.66926e-12	0.000942	8.05383e-12	0.000888	9.54582e-12	0.000834	1.11889e-11	0.00078	1.35831e-11	0.000714
8.7	4.24999e-13	0.000866	8.13212e-13	0.000776	1.22147e-12	0.000824	1.71186e-12	0.000892	2.35148e-12	0.000956	3.18568e-12	0.001006	4.21115e-12	0.001016	5.36402e-12	0.00099	6.61495e-12	0.000944	7.99195e-12	0.000892	9.47223e-12	0.000838	1.11183e-11	0.000784	1.34951e-11	0.000718
8.9	4.17623e-13	0.000874	7.99984e-13	0.000778	1.2032e-12	0.000834	1.6902e-12	0.000898	2.3245e-12	0.00096	3.14822e-12	0.001006	4.16713e-12	0.001018	5.31217e-12	0.000996	6.56293e-12	0.00095	7.92431e-12	0.000898	9.39772e-12	0.00084	1.10297e-11	0.000786	1.33913e-11	0.000718
9.1	4.09301e-13	0.000882	7.86704e-13	0.000788	1.18546e-12	0.000836	1.66591e-12	0.0009	2.2966e-12	0.000966	3.11482e-12	0.001012	4.1321e-12	0.001024	5.26749e-12	0.000996	6.51051e-12	0.000952	7.85732e-12	0.000898	9.32975e-12	0.000844	1.09568e-11	0.00079	1.33046e-11	0.000724
9.3	4.02241e-13	0.000888	7.75314e-13	0.000788	1.1662e-12	0.000842	1.64459e-12	0.000908	2.26908e-12	0.00097	3.07849e-12	0.001016	4.0943e-12	0.001026	5.21727e-12	0.001004	6.4542e-12	0.000956	7.80035e-12	0.000904	9.26636e-12	0.000846	1.08739e-11	0.00079	1.32104e-11	0.000724
9.5	3.94394e-13	0.000898	7.62478e-13	0.000798	1.14979e-12	0.000846	1.62074e-12	0.00091	2.23921e-12	0.000976	3.04848e-12	0.001022	4.0504e-12	0.001032	5.17125e-12	0.001006	6.39542e-12	0.000962	7.73533e-12	0.000908	9.19137e-12	0.00085	1.07875e-11	0.000796	1.31104e-11	0.000728
9.7	3.87278e-13	0.000908	7.50275e-13	0.000798	1.13399e-12	0.000852	1.59932e-12	0.000916	2.21396e-12	0.00098	3.00459e-12	0.001026	4.00334e-12	0.001036	5.11923e-12	0.001008	6.32868e-12	0.000964	7.676e-12	0.000908	9.11006e-12	0.000854	1.07232e-11	0.000798	1.30227e-11	0.000728
9.9	3.79425e-13	0.000916	7.37212e-13	0.000808	1.11454e-12	0.000856	1.57618e-12	0.00092	2.18542e-12	0.000986	2.97905e-12	0.00103	3.96239e-12	0.00104	5.08121e-12	0.001016	6.28456e-12	0.000966	7.60958e-12	0.00091	9.04673e-12	0.000856	1.06413e-11	0.000798	1.29383e-11	0.000734
10.1	3.71914e-13	0.000926	7.25092e-13	0.000814	1.09802e-12	0.000864	1.55402e-12	0.000926	2.15438e-12	0.00099	2.94288e-12	0.001036	3.92509e-12	0.001046	5.03214e-12	0.001018	6.24294e-12	0.000972	7.54783e-12	0.000916	8.98416e-12	0.000858	1.05644e-11	0.000802	1.28542e-11	0.000734
10.3	3.64894e-13	0.000936	7.12853e-13	0.000818	1.08203e-12	0.000866	1.53275e-12	0.00093	2.12546e-12	0.000994	2.91192e-12	0.00104	3.88177e-12	0.00105	4.98237e-12	0.001022	6.1848e-12	0.000976	7.49199e-12	0.000918	8.91499e-12	0.00086	1.04879e-11	0.000806	1.2768e-11	0.000736
10.5	3.58041e-13	0.000944	6.99999e-13	0.000826	1.06562e-12	0.000874	1.51225e-12	0.000938	2.104e-12	0.001	2.87535e-12	0.001046	3.83998e-12	0.001054	4.93613e-12	0.001026	6.12442e-12	0.000976	7.42434e-12	0.000922	8.84579e-12	0.000866	1.0404e-11	0.000808	1.26826e-11	0.000738
10.7	3.5087e-13	0.000952	6.88421e-13	0.000832	1.04941e-12	0.000878	1.49179e-12	0.00094	2.07624e-12	0.001004	2.84487e-12	0.00105	3.80514e-12	0.00106	4.89614e-12	0.00103	6.07193e-12	0.000982	7.35526e-12	0.000926	8.77908e-12	0.000868	1.03279e-11	0.00081	1.25918e-11	0.000744
10.9	3.4368e-13	0.000962	6.77044e-13	0.000838	1.0333e-12	0.000886	1.46931e-12	0.000948	2.04846e-12	0.00101	2.80671e-12	0.001056	3.76303e-12	0.001062	4.84366e-12	0.001034	6.01814e-12	0.000986	7.29784e-12	0.00093	8.7077e-12	0.00087	1.02489e-11	0.000814	1.25117e-11	0.000744
11.1	3.37067e-13	0.00097	6.65421e-13	0.000844	1.01634e-12	0.00089	1.44851e-12	0.000952	2.02039e-12	0.001014	2.77545e-12	0.00106	3.72853e-12	0.00107	4.80068e-12	0.00104	5.96683e-12	0.00099	7.24036e-12	0.000932	8.64506e-12	0.000874	1.0168e-11	0.000818	1.24239e-11	0.000744
11.3	3.29905e-13	0.000982	6.54349e-13	0.000852	1.00092e-12	0.000896	1.4274e-12	0.00096	1.99715e-12	0.00102	2.7463e-12	0.001066	3.68789e-12	0.00107	4.74973e-12	0.001042	5.90815e-12	0.000994	7.18956e-12	0.000936	8.57911e-12	0.000878	1.0097e-11	0.000818	1.23285e-11	0.00075
11.5	3.2364e-13	0.00099	6.43109e-13	0.000858	9.85939e-13	0.000904	1.40897e-12	0.000968	1.97038e-12	0.001026	2.71591e-12	0.00107	3.65044e-12	0.00108	4.70765e-12	0.00105	5.86302e-12	0.000996	7.12553e-12	0.00094	8.51439e-12	0.000878	1.00284e-11	0.000822	1.22433e-11	0.000752
11.7	3.16551e-13	0.001004	6.31447e-13	0.000864	9.69833e-13	0.000908	1.38851e-12	0.00097	1.94428e-12	0.001032	2.67992e-12	0.001076	3.61021e-12	0.00108	4.6714e-12	0.00105	5.80885e-12	0.001004	7.07251e-12	0.000944	8.44903e-12	0.000884	9.95256e-12	0.000824	1.21643e-11	0.000754
11.9	3.10492e-13	0.001014	6.20568e-13	0.000872	9.54103e-13	0.000916	1.36857e-12	0.000978	1.92053e-12	0.001036	2.65287e-12	0.00108	3.57006e-12	0.00109	4.62038e-12	0.001058	5.76238e-12	0.001006	7.01534e-12	0.000948	8.38182e-12	0.000888	9.87917e-12	0.000828	1.20896e-11	0.000754
12.1	3.03686e-13	0.001026	6.09867e-13	0.000876	9.40131e-13	0.00092	1.34777e-12	0.00098	1.89365e-12	0.001042	2.61838e-12	0.001086	3.53537e-12	0.00109	4.57584e-12	0.00106	5.71704e-12	0.001008	6.9602e-12	0.000952	8.31426e-12	0.000888	9.81874e-12	0.00083	1.19946e-11	0.00076
12.3	2.97313e-13	0.001038	5.98375e-13	0.000884	9.24095e-13	0.000926	1.32752e-12	0.000988	1.8697e-12	0.001048	2.58879e-12	0.00109	3.49483e-12	0.0011	4.5343e-12	0.001064	5.65323e-12	0.001014	6.90492e-12	0.000954	8.25241e-12	0.000894	9.74975e-12	0.000834	1.19171e-11	0.000762
12.5	2.91e-13	0.001048	5.8731e-13	0.000892	9.08995e-13	0.000936	1.30915e-12	0.000996	1.84215e-12	0.001054	2.5564e-12	0.0011	3.46025e-12	0.0011	4.4877e-12	0.00107	5.609e-12	0.001018	6.8504e-12	0.000958	8.1886e-12	0.000898	9.68185e-12	0.000836	1.183e-11	0.000764
12.7	2.84832e-13	0.00106	5.78172e-13	0.000898	8.94098e-13	0.000938	1.28781e-12	0.000998	1.82094e-12	0.00106	2.52615e-12	0.0011	3.4199e-12	0.001108	4.43882e-12	0.001072	5.55819e-12	0.00102	6.79112e-12	0.000962	8.13714e-12	0.000898	9.61261e-12	0.00084	1.17485e-11	0.000764
12.9	2.78561e-13	0.00107	5.67319e-13	0.000906	8.79455e-13	0.000946	1.27037e-12	0.001008	1.79776e-12	0.001066	2.49638e-12	0.00111	3.38374e-12	0.001112	4.40185e-12	0.00108	5.5075e-12	0.001026	6.73769e-12	0.000964	8.07193e-12	0.0009	9.54124e-12	0.000844	1.16577e-11	0.00077
13.1	2.73036e-13	0.001082	5.5626e-13	0.000914	8.65988e-13	0.000952	1.25374e-12	0.001012	1.77203e-12	0.001074	2.4658e-12	0.00111	3.34776e-12	0.001118	4.35669e-12	0.00108	5.45446e-12	0.00103	6.68208e-12	0.000966	8.00804e-12	0.000908	9.47627e-12	0.000844	1.1569e-11	0.000772
13.3	2.66871e-13	0.001092	5.47354e-13	0.000922	8.5023e-13	0.00096	1.23236e-12	0.001018	1.74892e-12	0.001076	2.4362e-12	0.00112	3.30937e-12	0.001122	4.3173e-12	0.001088	5.40807e-12	0.001034	6.62804e-12	0.000972	7.93657e-12	0.000908	9.39726e-12	0.00085	1.14969e-11	0.000774
13.5	2.61284e-13	0.001108	5.37257e-13	0.000928	8.36462e-13	0.000968	1.21321e-12	0.001026	1.72413e-12	0.001084	2.40679e-12	0.001128	3.27633e-12	0.001128	4.27623e-12	0.00109	5.36137e-12	0.00104	6.5749e-12	0.000976	7.87431e-12	0.000914	9.33221e-12	0.00085	1.14166e-11	0.000776
13.7	2.55421e-13	0.001118	5.27704e-13	0.000936	8.23647e-13	0.000972	1.19561e-12	0.00103	1.70225e-12	0.00109	2.37743e-12	0.00113	3.24188e-12	0.001132	4.23128e-12	0.001098	5.30928e-12	0.00104	6.51407e-12	0.00098	7.80623e-12	0.000918	9.25654e-12	0.000854	1.13374e-11	0.00078
13.9	2.49915e-13	0.00113	5.16787e-13	0.000946	8.0974e-13	0.00098	1.17841e-12	0.001038	1.67762e-12	0.001096	2.34657e-12	0.001138	3.20733e-12	0.001138	4.19051e-12	0.0011	5.26756e-12	0.001048	6.45935e-12	0.000982	7.75482e-12	0.000918	9.18291e-12	0.000856	1.1257e-11	0.000784
14.1	2.44475e-13	0.001144	5.07881e-13	0.000954	7.96563e-13	0.00099	1.16008e-12	0.001046	1.65385e-12	0.001104	2.32315e-12	0.001142	3.17298e-12	0.001144	4.14813e-12	0.001108	5.22192e-12	0.00105	6.40434e-12	0.000986	7.68702e-12	0.000924	9.11592e-12	0.00086	1.11759e-11	0.000786
14.3	2.39417e-13	0.001156	4.98703e-13	0.00096	7.82855e-13	0.000994	1.14087e-12	0.00105	1.63152e-12	0.00111	2.29365e-12	0.001148	3.1365e-12	0.00115	4.10661e-12	0.001112	5.17069e-12	0.001054	6.35294e-12	0.000992	7.62653e-12	0.000926	9.05013e-12	0.000862	1.1093e-11	0.000786
14.5	2.34121e-13	0.00117	4.89798e-13	0.000968	7.70309e-13	0.001	1.12516e-12	0.00106	1.61143e-12	0.001116	2.26097e-12	0.001156	3.10575e-12	0.001156	4.06459e-12	0.001118	5.12793e-12	0.00106	6.30654e-12	0.000996	7.57862e-12	0.00093	8.99153e-12	0.000866	1.10309e-11	0.00079
14.7	2.2897e-13	0.001182	4.8049e-13	0.000976	7.56373e-13	0.00101	1.10821e-12	0.001064	1.587e-12	0.00112	2.23725e-12	0.001162	3.06579e-12	0.00116	4.03322e-12	0.001122	5.08592e-12	0.00106	6.25688e-12	0.000998	7.51321e-12	0.000934	8.91908e-12	0.000868	1.0949e-11	0.000794
14.9	2.23854e-13	0.001196	4.7176e-13	0.000986	7.42767e-13	0.001018	1.08973e-12	0.001072	1.56762e-12	0.00113	2.2099e-12	0.001168	3.03546e-12	0.001166	3.99155e-12	0.001126	5.03775e-12	0.00107	6.20081e-12	0.001004	7.4527e-12	0.000936	8.84714e-12	0.00087	1.08778e-11	0.000796
15.1	2.18454e-13	0.00121	4.62933e-13	0.000992	7.30628e-13	0.001024	1.07367e-12	0.00108	1.54393e-12	0.001136	2.17923e-12	0.001172	3.0083e-12	0.00117	3.94691e-12	0.001132	4.99637e-12	0.00107	6.15039e-12	0.001006	7.40046e-12	0.00094	8.79992e-12	0.000878	1.07973e-11	0.000798
15.3	2.13484e-13	0.001224	4.53873e-13	0.001	7.18114e-13	0.00103	1.05747e-12	0.001088	1.52315e-12	0.00114	2.15449e-12	0.001178	2.96783e-12	0.001178	3.90807e-12	0.001138	4.94831e-12	0.001078	6.09952e-12	0.001008	7.34229e-12	0.000944	8.73509e-12	0.000878	1.07288e-11	0.0008
15.5	2.09392e-13	0.001238	4.44667e-13	0.00101	7.06527e-13	0.00104	1.03989e-12	0.001096	1.50102e-12	0.00115	2.12606e-12	0.001186	2.93544e-12	0.001182	3.87084e-12	0.00114	4.9041e-12	0.00108	6.04503e-12	0.001016	7.28822e-12	0.000946	8.67162e-12	0.00088	1.06477e-11	0.000806
15.7	2.03955e-13	0.00125	4.36567e-13	0.00102	6.93524e-13	0.001048	1.02478e-12	0.001102	1.48044e-12	0.001158	2.10016e-12	0.001192	2.90059e-12	0.00119	3.83718e-12	0.001146	4.86083e-12	0.001088	5.99677e-12	0.001016	7.23233e-12	0.000952	8.61465e-12	0.000886	1.05759e-11	0.000806
15.9	1.99657e-13	0.001268	4.28451e-13	0.00103	6.82384e-13	0.001056	1.00793e-12	0.001108	1.46028e-12	0.00116	2.074e-12	0.0012	2.87457e-12	0.001194	3.79191e-12	0.001152	4.80374e-12	0.00109	5.93943e-12	0.001022	7.17812e-12	0.000954	8.54628e-12	0.000888	1.05122e-11	0.000808
16.1	1.95251e-13	0.001282	4.20296e-13	0.00104	6.69854e-13	0.001062	9.92124e-13	0.001116	1.43927e-12	0.00117	2.05169e-12	0.001204	2.83907e-12	0.001202	3.76056e-12	0.001158	4.77099e-12	0.001096	5.88564e-12	0.001026	7.12372e-12	0.000958	8.4748e-12	0.000888	1.04395e-11	0.00081
16.3	1.90397e-13	0.001292	4.1266e-13	0.001048	6.58042e-13	0.00107	9.77434e-13	0.001124	1.4194e-12	0.00118	2.02453e-12	0.001212	2.80989e-12	0.001206	3.72677e-12	0.001162	4.7302e-12	0.001098	5.8425e-12	0.00103	7.05983e-12	0.000962	8.41913e-12	0.000896	1.03619e-11	0.000816
16.5	1.8595e-13	0.001312	4.0433e-13	0.001058	6.4717e-13	0.00108	9.62467e-13	0.001134	1.40123e-12	0.001182	1.99997e-12	0.001218	2.77814e-12	0.001214	3.68453e-12	0.001168	4.67633e-12	0.001104	5.7948e-12	0.001036	6.99729e-12	0.000964	8.355e-12	0.000898	1.02833e-11	0.000818
16.7	1.81803e-13	0.001324	3.96714e-13	0.001066	6.35962e-13	0.001086	9.47821e-13	0.00114	1.38233e-12	0.001192	1.97074e-12	0.001228	2.74646e-12	0.001218	3.648e-12	0.001172	4.64531e-12	0.001108	5.74633e-12	0.00104	6.94451e-12	0.000966	8.29279e-12	0.000898	1.02143e-11	0.000818
16.9	1.77636e-13	0.001342	3.88952e-13	0.001076	6.25175e-13	0.001098	9.32753e-13	0.001146	1.35766e-12	0.0012	1.94745e-12	0.001232	2.71606e-12	0.001224	3.61411e-12	0.001178	4.59042e-12	0.001112	5.7003e-12	0.00104	6.89321e-12	0.000972	8.22804e-12	0.000906	1.01396e-11	0.000824
17.1	1.73145e-13	0.001356	3.81033e-13	0.001086	6.13685e-13	0.001106	9.16271e-13	0.001156	1.3377e-12	0.001206	1.92251e-12	0.001238	2.68375e-12	0.001232	3.57539e-12	0.001182	4.55153e-12	0.001118	5.65512e-12	0.001046	6.84452e-12	0.000974	8.16448e-12	0.000908	1.00635e-11	0.000826
17.3	1.69379e-13	0.001376	3.74023e-13	0.001094	6.02809e-13	0.001112	9.01091e-13	0.001164	1.32157e-12	0.001212	1.8957e-12	0.001248	2.654e-12	0.001236	3.54481e-12	0.00119	4.51337e-12	0.001122	5.60432e-12	0.00105	6.78465e-12	0.000978	8.10019e-12	0.000908	9.98821e-12	0.000828
17.5	1.65648e-13	0.001388	3.66706e-13	0.001106	5.92321e-13	0.001122	8.87272e-13	0.001172	1.30382e-12	0.001222	1.87374e-12	0.001254	2.62454e-12	0.001244	3.5087e-12	0.001194	4.47891e-12	0.001128	5.54732e-12	0.001054	6.72489e-12	0.000982	8.03852e-12	0.000914	9.92916e-12	0.00083
17.7	1.61572e-13	0.001406	3.58945e-13	0.001114	5.81803e-13	0.00113	8.72884e-13	0.00118	1.28397e-12	0.00123	1.84978e-12	0.00126	2.59945e-12	0.00125	3.46985e-12	0.0012	4.44e-12	0.001132	5.50934e-12	0.00106	6.67496e-12	0.000986	7.97604e-12	0.000918	9.85625e-12	0.000834
17.9	1.58002e-13	0.001426	3.52292e-13	0.001124	5.69992e-13	0.001138	8.596e-13	0.00119	1.26522e-12	0.001238	1.82592e-12	0.001268	2.56805e-12	0.001254	3.43783e-12	0.001204	4.39545e-12	0.001136	5.46109e-12	0.00106	6.62867e-12	0.00099	7.91954e-12	0.00092	9.79084e-12	0.000838
18.1	1.53938e-13	0.001442	3.45786e-13	0.001134	5.62251e-13	0.001148	8.47371e-13	0.001198	1.24738e-12	0.001244	1.80578e-12	0.001274	2.5388e-12	0.001262	3.40074e-12	0.001214	4.34732e-12	0.00114	5.41799e-12	0.00107	6.57915e-12	0.000996	7.84586e-12	0.000924	9.71764e-12	0.00084
18.3	1.5028e-13	0.001458	3.38766e-13	0.001144	5.50653e-13	0.001158	8.3221e-13	0.001204	1.22903e-12	0.001254	1.77824e-12	0.001282	2.50734e-12	0.001268	3.36567e-12	0.001216	4.30252e-12	0.001148	5.37118e-12	0.00107	6.52204e-12	0.000996	7.80226e-12	0.000926	9.65321e-12	0.000842
18.5	1.4669e-13	0.001476	3.32295e-13	0.001156	5.42302e-13	0.001168	8.17908e-13	0.00121	1.20818e-12	0.00126	1.76027e-12	0.001288	2.47972e-12	0.001274	3.32703e-12	0.001224	4.26853e-12	0.00115	5.32165e-12	0.001076	6.47344e-12	0.001002	7.74888e-12	0.00093	9.59101e-12	0.000846
18.7	1.43223e-13	0.001494	3.25191e-13	0.001168	5.31795e-13	0.001176	8.04127e-13	0.00122	1.19135e-12	0.001268	1.74211e-12	0.001294	2.45115e-12	0.001282	3.29489e-12	0.001226	4.23637e-12	0.001158	5.28058e-12	0.00108	6.42388e-12	0.001006	7.68362e-12	0.000934	9.51261e-12	0.000848
18.9	1.39444e-13	0.001512	3.18864e-13	0.001178	5.22206e-13	0.001184	7.9244e-13	0.00123	1.17612e-12	0.001278	1.71368e-12	0.001304	2.42767e-12	0.00129	3.26508e-12	0.001234	4.19333e-12	0.001162	5.24246e-12	0.001082	6.3819e-12	0.001008	7.63082e-12	0.000936	9.43868e-12	0.00085
19.1	1.36536e-13	0.001532	3.11789e-13	0.001188	5.12393e-13	0.001194	7.78361e-13	0.00124	1.15725e-12	0.001286	1.68808e-12	0.001312	2.39442e-12	0.001294	3.22922e-12	0.001238	4.1598e-12	0.001168	5.19404e-12	0.001088	6.32047e-12	0.001014	7.58139e-12	0.00094	9.371e-12	0.000854
19.3	1.3313e-13	0.001548	3.0606e-13	0.001198	5.03627e-13	0.001204	7.67133e-13	0.00125	1.14338e-12	0.001294	1.66868e-12	0.001318	2.36573e-12	0.0013	3.19525e-12	0.001244	4.11917e-12	0.001172	5.1469e-12	0.001092	6.27423e-12	0.001016	7.53025e-12	0.000944	9.31097e-12	0.000858
19.5	1.29798e-13	0.001568	3.00247e-13	0.001214	4.94439e-13	0.001214	7.55689e-13	0.00126	1.12487e-12	0.001304	1.64552e-12	0.001326	2.34471e-12	0.00131	3.16154e-12	0.001252	4.08107e-12	0.001178	5.10424e-12	0.001098	6.22521e-12	0.00102	7.4646e-12	0.000946	9.24236e-12	0.00086
19.7	1.26585e-13	0.001588	2.93176e-13	0.001224	4.84864e-13	0.001224	7.41804e-13	0.001268	1.10899e-12	0.00131	1.62282e-12	0.001332	2.31509e-12	0.001316	3.12797e-12	0.001258	4.03524e-12	0.001182	5.06253e-12	0.001102	6.17537e-12	0.001026	7.40589e-12	0.000952	9.18283e-12	0.000862
19.9	1.23481e-13	0.001606	2.87721e-13	0.001234	4.76875e-13	0.001234	7.28806e-13	0.001276	1.09146e-12	0.001318	1.60469e-12	0.001342	2.28442e-12	0.00132	3.10322e-12	0.001264	4.01126e-12	0.001188	5.02019e-12	0.001108	6.13417e-12	0.001028	7.35302e-12	0.000954	9.1153e-12	0.000868
20.1	1.20419e-13	0.001626	2.81233e-13	0.001246	4.68157e-13	0.001244	7.16809e-13	0.001286	1.07629e-12	0.001328	1.58017e-12	0.00135	2.25928e-12	0.00133	3.07964e-12	0.00127	3.9691e-12	0.001194	4.97594e-12	0.001112	6.08228e-12	0.00103	7.29841e-12	0.000956	9.06508e-12	0.00087
20.3	1.17311e-13	0.001648	2.7653e-13	0.001258	4.59549e-13	0.001254	7.04111e-13	0.001294	1.05987e-12	0.001334	1.5617e-12	0.00136	2.23345e-12	0.001338	3.03572e-12	0.001276	3.93062e-12	0.001198	4.92113e-12	0.001116	6.04017e-12	0.001036	7.24608e-12	0.000962	8.9977e-12	0.00087
20.5	1.14784e-13	0.001668	2.70943e-13	0.00127	4.50375e-13	0.001266	6.9341e-13	0.001304	1.04668e-12	0.001344	1.5428e-12	0.001366	2.20547e-12	0.001342	3.00584e-12	0.00128	3.89786e-12	0.001204	4.89059e-12	0.00112	5.9874e-12	0.00104	7.19695e-12	0.000962	8.93822e-12	0.000876
20.7	1.11777e-13	0.001686	2.65253e-13	0.001282	4.42391e-13	0.001276	6.81826e-13	0.001314	1.02618e-12	0.001354	1.52173e-12	0.001372	2.17994e-12	0.00135	2.9759e-12	0.001288	3.85243e-12	0.001208	4.85121e-12	0.001124	5.92818e-12	0.001044	7.13636e-12	0.000966	8.87316e-12	0.000878
20.9	1.0885e-13	0.00171	2.59472e-13	0.001296	4.34166e-13	0.00129	6.69856e-13	0.001324	1.01239e-12	0.001364	1.5032e-12	0.001382	2.15623e-12	0.00136	2.94276e-12	0.001292	3.81849e-12	0.001214	4.80843e-12	0.00113	5.8878e-12	0.00105	7.08094e-12	0.000972	8.81598e-12	0.00088
21.1	1.06464e-13	0.00173	2.54728e-13	0.001308	4.26075e-13	0.0013	6.60266e-13	0.001336	9.99796e-13	0.001372	1.48014e-12	0.001392	2.13058e-12	0.001362	2.90709e-12	0.0013	3.78982e-12	0.001218	4.7698e-12	0.001134	5.84007e-12	0.00105	7.02381e-12	0.000976	8.74251e-12	0.000884
21.3	1.03723e-13	0.001752	2.48853e-13	0.00132	4.18507e-13	0.00131	6.48051e-13	0.001344	9.83421e-13	0.001382	1.46147e-12	0.0014	2.10837e-12	0.001372	2.87941e-12	0.001308	3.75452e-12	0.001224	4.72433e-12	0.00114	5.78803e-12	0.001056	6.97173e-12	0.000976	8.67469e-12	0.000888
21.5	1.01093e-13	0.001776	2.44114e-13	0.001332	4.09994e-13	0.00132	6.38187e-13	0.001356	9.684e-13	0.001392	1.44284e-12	0.001406	2.08346e-12	0.00138	2.85201e-12	0.001312	3.71658e-12	0.00123	4.68088e-12	0.001142	5.73854e-12	0.00106	6.91131e-12	0.000982	8.60878e-12	0.000888
21.7	9.86181e-14	0.001794	2.39087e-13	0.001342	4.02667e-13	0.001332	6.27939e-13	0.001366	9.5517e-13	0.0014	1.42347e-12	0.001412	2.05614e-12	0.001386	2.8252e-12	0.00132	3.67891e-12	0.001234	4.63673e-12	0.001148	5.69154e-12	0.001062	6.86097e-12	0.000986	8.57036e-12	0.000894
21.9	9.61907e-14	0.001818	2.34059e-13	0.00136	3.95462e-13	0.001342	6.16748e-13	0.001374	9.42288e-13	0.00141	1.40495e-12	0.001422	2.03355e-12	0.001392	2.7904e-12	0.001322	3.64578e-12	0.00124	4.59873e-12	0.001152	5.65164e-12	0.00107	6.81544e-12	0.000988	8.50826e-12	0.000898
22.1	9.37363e-14	0.001842	2.2869e-13	0.001372	3.87946e-13	0.001352	6.06035e-13	0.001386	9.24698e-13	0.00142	1.3843e-12	0.001432	2.01076e-12	0.001402	2.76145e-12	0.001332	3.61041e-12	0.001246	4.55887e-12	0.001158	5.6023e-12	0.00107	6.76304e-12	0.000994	8.4438e-12	0.000898
22.3	9.13069e-14	0.001866	2.23836e-13	0.001382	3.80633e-13	0.001362	5.95586e-13	0.001396	9.10289e-13	0.00143	1.3663e-12	0.001442	1.9834e-12	0.00141	2.73573e-12	0.00134	3.57578e-12	0.001252	4.52576e-12	0.001162	5.55804e-12	0.001078	6.71937e-12	0.000996	8.3752e-12	0.0009
22.5	8.91486e-14	0.001886	2.19179e-13	0.0014	3.73272e-13	0.001376	5.85275e-13	0.001404	8.97843e-13	0.00144	1.34761e-12	0.001452	1.95827e-12	0.001416	2.70567e-12	0.001344	3.53786e-12	0.001258	4.4892e-12	0.001168	5.51028e-12	0.00108	6.66175e-12	0.000998	8.32191e-12	0.000906
22.7	8.66733e-14	0.001914	2.14906e-13	0.001414	3.66456e-13	0.001386	5.76085e-13	0.001416	8.85946e-13	0.00145	1.32967e-12	0.001458	1.93996e-12	0.001426	2.67283e-12	0.001352	3.50681e-12	0.001264	4.44879e-12	0.001172	5.47066e-12	0.001086	6.60723e-12	0.001004	8.25908e-12	0.000908
22.9	8.46147e-14	0.001938	2.10326e-13	0.001426	3.59901e-13	0.0014	5.65438e-13	0.001428	8.71117e-13	0.00146	1.31135e-12	0.001466	1.91562e-12	0.001432	2.64096e-12	0.001358	3.47433e-12	0.00127	4.40486e-12	0.001176	5.43529e-12	0.001088	6.57366e-12	0.001006	8.20467e-12	0.000912
23.1	8.24739e-14	0.00196	2.05846e-13	0.001442	3.52803e-13	0.001414	5.55275e-13	0.00144	8.56916e-13	0.001472	1.29441e-12	0.001476	1.89184e-12	0.00144	2.61832e-12	0.001364	3.44279e-12	0.001274	4.36743e-12	0.001182	5.38718e-12	0.001092	6.52053e-12	0.001008	8.15437e-12	0.000916
23.3	8.02793e-14	0.001988	2.0113e-13	0.001458	3.45604e-13	0.001426	5.45744e-13	0.001452	8.43461e-13	0.001482	1.27752e-12	0.001486	1.8708e-12	0.001448	2.593e-12	0.001372	3.40487e-12	0.00128	4.32948e-12	0.001186	5.33987e-12	0.001098	6.47282e-12	0.001016	8.09809e-12	0.000918
23.5	7.8132e-14	0.002014	1.97171e-13	0.001472	3.39643e-13	0.001436	5.37019e-13	0.001462	8.3013e-13	0.001492	1.2581e-12	0.001496	1.84982e-12	0.001456	2.56762e-12	0.001378	3.37533e-12	0.001286	4.29295e-12	0.001192	5.30243e-12	0.001102	6.4251e-12	0.001018	8.03668e-12	0.00092
23.7	7.63304e-14	0.002038	1.9302e-13	0.001486	3.32465e-13	0.001448	5.28e-13	0.001474	8.19279e-13	0.001502	1.24361e-12	0.001506	1.82857e-12	0.001464	2.53931e-12	0.001384	3.34194e-12	0.00129	4.25156e-12	0.001196	5.25937e-12	0.001108	6.37591e-12	0.00102	7.9738e-12	0.000924
23.9	7.43959e-14	0.002064	1.88408e-13	0.0015	3.26107e-13	0.001462	5.19127e-13	0.001484	8.05483e-13	0.001512	1.22478e-12	0.001514	1.80713e-12	0.001472	2.51176e-12	0.001392	3.3151e-12	0.0013	4.22067e-12	0.001202	5.20992e-12	0.00111	6.32951e-12	0.001026	7.92029e-12	0.000928
24.1	7.25032e-14	0.002094	1.84871e-13	0.001514	3.20496e-13	0.001474	5.09017e-13	0.001496	7.93525e-13	0.001522	1.20841e-12	0.001524	1.78204e-12	0.00148	2.48624e-12	0.001398	3.28304e-12	0.001302	4.18624e-12	0.001204	5.17314e-12	0.001116	6.28354e-12	0.00103	7.8633e-12	0.00093
24.3	7.04252e-14	0.002122	1.80883e-13	0.00153	3.1377e-13	0.00149	5.00547e-13	0.001508	7.80465e-13	0.001532	1.19464e-12	0.001534	1.76366e-12	0.001486	2.45689e-12	0.001406	3.2488e-12	0.00131	4.14754e-12	0.001212	5.13004e-12	0.001118	6.23275e-12	0.001032	7.80138e-12	0.000934
24.5	6.87634e-14	0.002148	1.77397e-13	0.001548	3.07858e-13	0.001502	4.91837e-13	0.001522	7.67528e-13	0.001544	1.17644e-12	0.001544	1.73918e-12	0.001496	2.43319e-12	0.001414	3.21732e-12	0.001314	4.11133e-12	0.001216	5.08797e-12	0.001122	6.18327e-12	0.001038	7.75495e-12	0.000936
24.7	6.679e-14	0.002176	1.73199e-13	0.001564	3.01518e-13	0.001516	4.83184e-13	0.001532	7.57528e-13	0.001556	1.15748e-12	0.001552	1.71617e-12	0.001504	2.40939e-12	0.001418	3.18556e-12	0.001322	4.06597e-12	0.001224	5.0477e-12	0.001126	6.13347e-12	0.00104	7.69391e-12	0.00094
24.9	6.49565e-14	0.002206	1.69933e-13	0.001574	2.96041e-13	0.001526	4.75794e-13	0.001544	7.44276e-13	0.001566	1.14244e-12	0.001562	1.69345e-12	0.001514	2.37971e-12	0.001426	3.15683e-12	0.001328	4.03643e-12	0.001226	5.00372e-12	0.00113	6.08794e-12	0.001044	7.64058e-12	0.000944
25.1	6.33753e-14	0.002232	1.65634e-13	0.001594	2.89978e-13	0.001542	4.66774e-13	0.001556	7.32108e-13	0.001576	1.1271e-12	0.001572	1.67957e-12	0.001522	2.35998e-12	0.001434	3.1256e-12	0.001332	4.00549e-12	0.001232	4.96774e-12	0.001136	6.04292e-12	0.00105	7.58527e-12	0.000946
25.3	6.18688e-14	0.002262	1.62665e-13	0.001612	2.84322e-13	0.001556	4.59122e-13	0.00157	7.21115e-13	0.001588	1.11187e-12	0.001582	1.6604e-12	0.001532	2.3301e-12	0.00144	3.092e-12	0.00134	3.97278e-12	0.001234	4.92528e-12	0.00114	5.99261e-12	0.00105	7.53251e-12	0.000952
25.5	6.02002e-14	0.002292	1.58704e-13	0.001624	2.78844e-13	0.00157	4.50043e-13	0.001582	7.10999e-13	0.001598	1.0971e-12	0.001592	1.63816e-12	0.00154	2.30608e-12	0.001446	3.07076e-12	0.001344	3.93579e-12	0.001242	4.89091e-12	0.001148	5.94451e-12	0.00106	7.48223e-12	0.000954

## Sheet: 10 cm
Depth(cm)	0.1MeV	SD (+/-)	0.2MeV	SD (+/-)	0.3MeV	SD (+/-)	0.425MeV	SD (+/-)	0.6MeV	SD (+/-)	0.85MeV	SD (+/-)	1.2MeV	SD (+/-)	1.65MeV	SD (+/-)	2.2MeV	SD (+/-)	2.875MeV	SD (+/-)	3.675MeV	SD (+/-)	4.625MeV	SD (+/-)	6.075MeV	SD (+/-)
0.1	6.32604e-13	0.00063	1.2259e-12	0.000622	1.80141e-12	0.000684	2.39807e-12	0.000752	2.98905e-12	0.000836	3.34369e-12	0.000934	3.16673e-12	0.001044	2.73607e-12	0.001148	2.32514e-12	0.001254	1.98574e-12	0.001354	1.72872e-12	0.001444	1.53384e-12	0.00152	1.35703e-12	0.001608
0.3	6.48751e-13	0.000622	1.25205e-12	0.000616	1.86415e-12	0.000672	2.57567e-12	0.000724	3.48162e-12	0.000776	4.61573e-12	0.000812	5.76031e-12	0.000836	6.02008e-12	0.00088	5.54722e-12	0.000934	4.90009e-12	0.000994	4.32626e-12	0.001048	3.86292e-12	0.001106	3.43081e-12	0.001166
0.5	6.5679e-13	0.000618	1.25732e-12	0.000608	1.86686e-12	0.000666	2.57134e-12	0.000724	3.47248e-12	0.000776	4.60112e-12	0.000812	5.9612e-12	0.000816	7.29939e-12	0.000804	7.76101e-12	0.000816	7.35431e-12	0.000846	6.68959e-12	0.000882	6.05144e-12	0.000918	5.42198e-12	0.000966
0.7	6.62535e-13	0.000616	1.26025e-12	0.000606	1.86513e-12	0.000662	2.56613e-12	0.000722	3.45634e-12	0.000772	4.57778e-12	0.000812	5.92597e-12	0.000816	7.40914e-12	0.000794	8.75895e-12	0.000766	9.14305e-12	0.00077	8.7324e-12	0.000786	8.07048e-12	0.000814	7.32038e-12	0.000848
0.9	6.65251e-13	0.000616	1.26034e-12	0.000606	1.86079e-12	0.000662	2.55658e-12	0.00072	3.44008e-12	0.000772	4.55511e-12	0.000812	5.89181e-12	0.000816	7.36668e-12	0.000796	8.91554e-12	0.000758	1.01399e-11	0.000732	1.03265e-11	0.000732	9.86406e-12	0.000746	9.09125e-12	0.000768
1.1	6.67001e-13	0.000616	1.25616e-12	0.000606	1.85285e-12	0.000662	2.54649e-12	0.000718	3.42232e-12	0.000772	4.52693e-12	0.000812	5.85676e-12	0.000816	7.31659e-12	0.000796	8.86317e-12	0.00076	1.04811e-11	0.000722	1.1413e-11	0.000702	1.13712e-11	0.000702	1.07341e-11	0.000714
1.3	6.66748e-13	0.000616	1.25143e-12	0.000606	1.84403e-12	0.000662	2.53148e-12	0.000718	3.3999e-12	0.000772	4.50227e-12	0.000812	5.81972e-12	0.000818	7.27323e-12	0.000796	8.80334e-12	0.000762	1.04889e-11	0.00072	1.19832e-11	0.000684	1.25273e-11	0.000674	1.22053e-11	0.000674
1.5	6.66042e-13	0.000616	1.24673e-12	0.000602	1.83433e-12	0.00066	2.51713e-12	0.000718	3.37938e-12	0.000772	4.46422e-12	0.000814	5.77783e-12	0.00082	7.21897e-12	0.000796	8.74146e-12	0.000762	1.04212e-11	0.000722	1.21648e-11	0.00068	1.33255e-11	0.000654	1.3487e-11	0.000646
1.7	6.63399e-13	0.000618	1.23961e-12	0.000602	1.82314e-12	0.00066	2.4971e-12	0.000718	3.35565e-12	0.000772	4.43726e-12	0.000816	5.73709e-12	0.000822	7.16075e-12	0.000802	8.6891e-12	0.000766	1.03443e-11	0.000722	1.21353e-11	0.00068	1.37669e-11	0.000644	1.45318e-11	0.000626
1.9	6.61488e-13	0.000618	1.23116e-12	0.000604	1.81087e-12	0.00066	2.47955e-12	0.000718	3.3296e-12	0.000772	4.39592e-12	0.000816	5.69317e-12	0.000826	7.12263e-12	0.000804	8.63009e-12	0.000766	1.02731e-11	0.000722	1.20569e-11	0.000684	1.39354e-11	0.000642	1.53364e-11	0.000612
2.1	6.58255e-13	0.000626	1.22323e-12	0.000606	1.79679e-12	0.000662	2.46082e-12	0.00072	3.30917e-12	0.000776	4.36765e-12	0.000816	5.64942e-12	0.000826	7.05529e-12	0.000806	8.56302e-12	0.000768	1.0201e-11	0.000728	1.19751e-11	0.000684	1.39218e-11	0.000642	1.59073e-11	0.000602
2.3	6.53252e-13	0.000626	1.21202e-12	0.000606	1.78305e-12	0.000662	2.44351e-12	0.000724	3.27557e-12	0.000778	4.33671e-12	0.000816	5.61094e-12	0.000826	7.00346e-12	0.000806	8.50789e-12	0.000772	1.01302e-11	0.00073	1.1891e-11	0.000684	1.38538e-11	0.000642	1.6227e-11	0.000596
2.5	6.48707e-13	0.000626	1.20252e-12	0.000606	1.7673e-12	0.000662	2.42035e-12	0.000724	3.24978e-12	0.000778	4.2986e-12	0.000816	5.56087e-12	0.000828	6.94853e-12	0.000806	8.43427e-12	0.000774	1.00525e-11	0.000732	1.18087e-11	0.000688	1.37547e-11	0.000642	1.63888e-11	0.000594
2.7	6.43181e-13	0.000628	1.19063e-12	0.000606	1.75072e-12	0.000664	2.39778e-12	0.000724	3.21915e-12	0.000782	4.26535e-12	0.000822	5.52311e-12	0.00083	6.90048e-12	0.000812	8.38318e-12	0.000776	9.98177e-12	0.000732	1.17198e-11	0.00069	1.36631e-11	0.000646	1.6394e-11	0.000594
2.9	6.37747e-13	0.000636	1.18039e-12	0.000608	1.73476e-12	0.000666	2.3772e-12	0.000724	3.19887e-12	0.000782	4.22843e-12	0.000826	5.47574e-12	0.000836	6.85101e-12	0.000816	8.32065e-12	0.000776	9.91059e-12	0.000734	1.16442e-11	0.000692	1.35607e-11	0.000646	1.63179e-11	0.000596
3.1	6.31878e-13	0.000636	1.16773e-12	0.000612	1.71718e-12	0.000668	2.35627e-12	0.000726	3.16795e-12	0.000782	4.18847e-12	0.000826	5.43763e-12	0.000836	6.79499e-12	0.000816	8.25011e-12	0.00078	9.83988e-12	0.000738	1.15624e-11	0.000694	1.3475e-11	0.000652	1.62235e-11	0.000596
3.3	6.26455e-13	0.00064	1.15648e-12	0.000614	1.70076e-12	0.00067	2.33451e-12	0.000728	3.13577e-12	0.000786	4.15307e-12	0.000826	5.38408e-12	0.000838	6.74116e-12	0.000816	8.18596e-12	0.000784	9.76513e-12	0.000742	1.14955e-11	0.000694	1.33864e-11	0.000652	1.6127e-11	0.000596
3.5	6.19212e-13	0.000646	1.14524e-12	0.000616	1.68383e-12	0.000672	2.30908e-12	0.000734	3.10347e-12	0.000788	4.11164e-12	0.000828	5.3379e-12	0.00084	6.68154e-12	0.00082	8.12732e-12	0.000786	9.68779e-12	0.000742	1.14014e-11	0.000698	1.32913e-11	0.000652	1.60176e-11	0.0006
3.7	6.11869e-13	0.000646	1.13068e-12	0.000616	1.66613e-12	0.000672	2.28632e-12	0.000734	3.07658e-12	0.00079	4.08152e-12	0.000834	5.28699e-12	0.000844	6.63178e-12	0.000826	8.06816e-12	0.000786	9.63482e-12	0.000742	1.13223e-11	0.000702	1.31869e-11	0.000656	1.59119e-11	0.0006
3.9	6.04516e-13	0.000654	1.11917e-12	0.00062	1.64633e-12	0.000676	2.2659e-12	0.000734	3.04732e-12	0.000792	4.04366e-12	0.000836	5.25271e-12	0.000846	6.57343e-12	0.000826	8.00165e-12	0.00079	9.56483e-12	0.000748	1.12396e-11	0.000702	1.30937e-11	0.000656	1.58094e-11	0.000604
4.1	5.97417e-13	0.000656	1.10761e-12	0.000622	1.63082e-12	0.000678	2.23847e-12	0.000736	3.01229e-12	0.000796	4.00006e-12	0.000836	5.20841e-12	0.000848	6.53014e-12	0.000826	7.94527e-12	0.000794	9.50005e-12	0.000748	1.11628e-11	0.000704	1.3005e-11	0.000662	1.56983e-11	0.000606
4.3	5.90294e-13	0.00066	1.09223e-12	0.000626	1.61053e-12	0.00068	2.21562e-12	0.00074	2.98954e-12	0.000798	3.96602e-12	0.00084	5.14805e-12	0.000852	6.47322e-12	0.00083	7.87889e-12	0.000796	9.42686e-12	0.000752	1.10839e-11	0.000704	1.29201e-11	0.000662	1.55854e-11	0.000606
4.5	5.83097e-13	0.000666	1.07839e-12	0.000626	1.59245e-12	0.000682	2.19243e-12	0.000744	2.95569e-12	0.000798	3.9269e-12	0.000846	5.11062e-12	0.000856	6.41618e-12	0.000836	7.81736e-12	0.000796	9.35231e-12	0.000752	1.09972e-11	0.000708	1.28243e-11	0.000664	1.54723e-11	0.00061
4.7	5.75359e-13	0.00067	1.06663e-12	0.00063	1.57142e-12	0.000686	2.16883e-12	0.000744	2.92276e-12	0.000802	3.88896e-12	0.000846	5.06577e-12	0.000858	6.36334e-12	0.000836	7.76602e-12	0.0008	9.27341e-12	0.000756	1.09169e-11	0.000712	1.27422e-11	0.000666	1.53761e-11	0.000612
4.9	5.66798e-13	0.000676	1.051e-12	0.000636	1.55569e-12	0.000688	2.14074e-12	0.000748	2.89958e-12	0.000806	3.85336e-12	0.000846	5.02269e-12	0.000858	6.31793e-12	0.000838	7.70769e-12	0.000804	9.19925e-12	0.000758	1.08344e-11	0.000714	1.26525e-11	0.000666	1.52763e-11	0.000612
5.1	5.58066e-13	0.00068	1.03859e-12	0.000636	1.53577e-12	0.000692	2.11461e-12	0.000754	2.86594e-12	0.000808	3.81362e-12	0.000852	4.97922e-12	0.000862	6.25777e-12	0.000842	7.63368e-12	0.000806	9.13944e-12	0.000762	1.07677e-11	0.000714	1.25687e-11	0.000672	1.51757e-11	0.000614
5.3	5.50991e-13	0.000686	1.02512e-12	0.00064	1.51587e-12	0.000696	2.09359e-12	0.000754	2.83724e-12	0.000812	3.78059e-12	0.000856	4.92741e-12	0.000866	6.20166e-12	0.000846	7.56878e-12	0.000806	9.06532e-12	0.000762	1.06889e-11	0.000716	1.2457e-11	0.000672	1.50735e-11	0.000616
5.5	5.42621e-13	0.00069	1.01084e-12	0.000646	1.49592e-12	0.000698	2.06923e-12	0.000756	2.80193e-12	0.000814	3.73913e-12	0.000856	4.88211e-12	0.000868	6.14727e-12	0.000848	7.50434e-12	0.000812	9.00372e-12	0.000766	1.05959e-11	0.000722	1.23924e-11	0.000674	1.49739e-11	0.00062
5.7	5.33591e-13	0.000696	9.95897e-13	0.000646	1.47765e-12	0.0007	2.04341e-12	0.000762	2.77548e-12	0.000818	3.70189e-12	0.00086	4.83735e-12	0.000872	6.09319e-12	0.000852	7.44069e-12	0.000816	8.93081e-12	0.000768	1.0532e-11	0.000722	1.23098e-11	0.000676	1.48651e-11	0.000622
5.9	5.25395e-13	0.000702	9.82551e-13	0.00065	1.45843e-12	0.000704	2.01611e-12	0.000764	2.74177e-12	0.000822	3.66217e-12	0.000866	4.79534e-12	0.000876	6.04397e-12	0.000856	7.38475e-12	0.000816	8.85197e-12	0.000772	1.04438e-11	0.000724	1.22171e-11	0.00068	1.47649e-11	0.000622
6.1	5.18378e-13	0.000706	9.68343e-13	0.000656	1.43835e-12	0.000708	1.99589e-12	0.000764	2.70943e-12	0.000824	3.62204e-12	0.000866	4.7463e-12	0.000878	5.99249e-12	0.000858	7.32808e-12	0.00082	8.79148e-12	0.000776	1.03627e-11	0.000728	1.21384e-11	0.000682	1.4661e-11	0.000624
6.3	5.08895e-13	0.000714	9.54898e-13	0.000656	1.41814e-12	0.000712	1.96925e-12	0.000772	2.67806e-12	0.000828	3.58939e-12	0.00087	4.70217e-12	0.000882	5.94073e-12	0.000858	7.26535e-12	0.000822	8.71997e-12	0.000776	1.0296e-11	0.000732	1.20425e-11	0.000684	1.45705e-11	0.000624
6.5	5.01352e-13	0.000718	9.40626e-13	0.000664	1.40008e-12	0.000714	1.94677e-12	0.000774	2.64611e-12	0.000832	3.55392e-12	0.000876	4.65691e-12	0.000888	5.88515e-12	0.000862	7.20889e-12	0.000826	8.64919e-12	0.000778	1.0215e-11	0.000732	1.1963e-11	0.000684	1.4477e-11	0.000628
6.7	4.9271e-13	0.000726	9.27053e-13	0.000666	1.38158e-12	0.000718	1.92331e-12	0.000774	2.61681e-12	0.000836	3.51141e-12	0.000878	4.61157e-12	0.000888	5.83102e-12	0.000868	7.147e-12	0.000826	8.58023e-12	0.000784	1.0155e-11	0.000734	1.18754e-11	0.000688	1.43738e-11	0.000632
6.9	4.84252e-13	0.000732	9.13647e-13	0.00067	1.36214e-12	0.000722	1.89424e-12	0.000782	2.58838e-12	0.000838	3.48025e-12	0.00088	4.55961e-12	0.000892	5.78579e-12	0.000868	7.09378e-12	0.000832	8.51076e-12	0.000786	1.00655e-11	0.000738	1.17981e-11	0.00069	1.42689e-11	0.000632
7.1	4.75974e-13	0.000738	8.99018e-13	0.000676	1.34228e-12	0.000728	1.87197e-12	0.000784	2.55569e-12	0.000842	3.43732e-12	0.000886	4.52284e-12	0.000898	5.73174e-12	0.000872	7.03105e-12	0.000836	8.45625e-12	0.000786	9.98733e-12	0.000742	1.17139e-11	0.000694	1.41738e-11	0.000632
7.3	4.68458e-13	0.000746	8.85872e-13	0.000678	1.32446e-12	0.00073	1.84733e-12	0.000788	2.52597e-12	0.000846	3.40257e-12	0.000888	4.47195e-12	0.000898	5.67701e-12	0.000878	6.96596e-12	0.000836	8.38079e-12	0.00079	9.91655e-12	0.000742	1.16185e-11	0.000694	1.40845e-11	0.000636
7.5	4.6015e-13	0.000752	8.72342e-13	0.000686	1.30505e-12	0.000732	1.82512e-12	0.000794	2.49725e-12	0.000848	3.36442e-12	0.00089	4.43073e-12	0.000902	5.62375e-12	0.000878	6.90815e-12	0.00084	8.32162e-12	0.000794	9.84133e-12	0.000744	1.15343e-11	0.000698	1.39955e-11	0.000638
7.7	4.51893e-13	0.000758	8.58287e-13	0.000686	1.28618e-12	0.000738	1.79955e-12	0.000794	2.46767e-12	0.000854	3.32765e-12	0.000896	4.38363e-12	0.000908	5.57293e-12	0.000882	6.85806e-12	0.000846	8.25741e-12	0.000796	9.77933e-12	0.000748	1.14548e-11	0.0007	1.39011e-11	0.000642
7.9	4.43776e-13	0.000768	8.45959e-13	0.000694	1.26835e-12	0.000742	1.7753e-12	0.000802	2.43393e-12	0.000856	3.29125e-12	0.000898	4.33739e-12	0.000908	5.52789e-12	0.000888	6.79815e-12	0.000846	8.19196e-12	0.000796	9.70407e-12	0.000752	1.13636e-11	0.000704	1.38005e-11	0.000642
8.1	4.35471e-13	0.000772	8.31368e-13	0.000696	1.24981e-12	0.000748	1.75181e-12	0.000804	2.40791e-12	0.000862	3.25578e-12	0.000904	4.29965e-12	0.000912	5.47742e-12	0.000888	6.73751e-12	0.000848	8.12851e-12	0.000804	9.62631e-12	0.000752	1.1289e-11	0.000704	1.37006e-11	0.000642
8.3	4.27979e-13	0.00078	8.17997e-13	0.000706	1.23199e-12	0.000752	1.73018e-12	0.00081	2.37819e-12	0.000866	3.21926e-12	0.000908	4.25929e-12	0.000918	5.42259e-12	0.000892	6.67625e-12	0.000852	8.05851e-12	0.000806	9.54829e-12	0.000754	1.12097e-11	0.000704	1.36138e-11	0.000646
8.5	4.19473e-13	0.000788	8.0474e-13	0.000706	1.21293e-12	0.000756	1.70461e-12	0.000814	2.34846e-12	0.000868	3.18257e-12	0.00091	4.21678e-12	0.00092	5.37555e-12	0.000898	6.62632e-12	0.000856	7.9982e-12	0.000806	9.47483e-12	0.000758	1.11279e-11	0.000708	1.35268e-11	0.000648
8.7	4.11936e-13	0.000796	7.91927e-13	0.000714	1.19648e-12	0.000758	1.68196e-12	0.000816	2.32121e-12	0.000874	3.14664e-12	0.000918	4.17365e-12	0.000924	5.32606e-12	0.0009	6.57159e-12	0.000858	7.93582e-12	0.000812	9.40957e-12	0.000762	1.10497e-11	0.000712	1.34315e-11	0.000652
8.9	4.0357e-13	0.000804	7.79109e-13	0.000716	1.17794e-12	0.000764	1.65994e-12	0.000824	2.29026e-12	0.000876	3.11519e-12	0.000918	4.13087e-12	0.000928	5.2811e-12	0.000904	6.51436e-12	0.000862	7.86434e-12	0.000816	9.34093e-12	0.000762	1.0966e-11	0.000714	1.33423e-11	0.000652
9.1	3.96516e-13	0.000812	7.6595e-13	0.000726	1.16049e-12	0.000768	1.63789e-12	0.000824	2.26372e-12	0.000884	3.07372e-12	0.000922	4.09359e-12	0.000932	5.23472e-12	0.000908	6.45776e-12	0.000866	7.8013e-12	0.000816	9.26703e-12	0.000766	1.08925e-11	0.000716	1.32428e-11	0.000654
9.3	3.88595e-13	0.000818	7.5353e-13	0.000726	1.14199e-12	0.000772	1.61319e-12	0.000832	2.2313e-12	0.000886	3.04195e-12	0.000928	4.04802e-12	0.000936	5.17911e-12	0.000912	6.39974e-12	0.000868	7.73811e-12	0.000818	9.19884e-12	0.000768	1.08221e-11	0.000718	1.315e-11	0.000656
9.5	3.81045e-13	0.000826	7.40785e-13	0.000736	1.12345e-12	0.000778	1.59303e-12	0.000834	2.20604e-12	0.000892	3.00486e-12	0.000932	4.00329e-12	0.00094	5.12558e-12	0.000914	6.35418e-12	0.000872	7.68083e-12	0.000826	9.12573e-12	0.000772	1.0743e-11	0.000722	1.30533e-11	0.000662
9.7	3.73805e-13	0.000834	7.27502e-13	0.000736	1.10735e-12	0.000782	1.57038e-12	0.00084	2.17825e-12	0.000896	2.97114e-12	0.000938	3.96959e-12	0.000944	5.08252e-12	0.000918	6.29243e-12	0.000878	7.62016e-12	0.000826	9.06122e-12	0.000776	1.06627e-11	0.000724	1.29648e-11	0.000662
9.9	3.65975e-13	0.000844	7.1599e-13	0.000746	1.08961e-12	0.000788	1.54713e-12	0.000844	2.14912e-12	0.000902	2.93975e-12	0.00094	3.92708e-12	0.000948	5.03813e-12	0.000924	6.23573e-12	0.000878	7.56215e-12	0.000826	8.99413e-12	0.000776	1.05833e-11	0.000724	1.28703e-11	0.000664
10.1	3.5895e-13	0.000854	7.031e-13	0.000748	1.0722e-12	0.000794	1.52561e-12	0.00085	2.12306e-12	0.000906	2.90769e-12	0.000948	3.88189e-12	0.000954	4.98983e-12	0.000924	6.18735e-12	0.000882	7.49793e-12	0.00083	8.92874e-12	0.000778	1.05067e-11	0.00073	1.27773e-11	0.000666
10.3	3.51408e-13	0.000864	6.91696e-13	0.000756	1.0564e-12	0.000798	1.50428e-12	0.000854	2.09486e-12	0.00091	2.87697e-12	0.000948	3.84282e-12	0.000954	4.93947e-12	0.00093	6.13284e-12	0.000888	7.43776e-12	0.000836	8.85426e-12	0.000782	1.04331e-11	0.000732	1.26946e-11	0.000668
10.5	3.44553e-13	0.000872	6.79613e-13	0.00076	1.03857e-12	0.000804	1.48301e-12	0.00086	2.06738e-12	0.000916	2.84269e-12	0.000954	3.80273e-12	0.000962	4.89344e-12	0.000934	6.08424e-12	0.000888	7.37923e-12	0.000836	8.789e-12	0.000786	1.03525e-11	0.000732	1.26014e-11	0.000672
10.7	3.37641e-13	0.00088	6.67857e-13	0.000766	1.02352e-12	0.000808	1.46057e-12	0.000864	2.0425e-12	0.00092	2.80746e-12	0.000958	3.75953e-12	0.000964	4.85277e-12	0.000936	6.02186e-12	0.000892	7.31792e-12	0.00084	8.72473e-12	0.000788	1.02757e-11	0.000736	1.25278e-11	0.000674
10.9	3.30707e-13	0.000888	6.56638e-13	0.000772	1.00665e-12	0.000814	1.43922e-12	0.00087	2.01545e-12	0.000926	2.76745e-12	0.000964	3.72483e-12	0.00097	4.80751e-12	0.000942	5.97116e-12	0.000898	7.25967e-12	0.000846	8.65123e-12	0.00079	1.01998e-11	0.00074	1.24309e-11	0.000674
11.1	3.23722e-13	0.000896	6.44031e-13	0.000778	9.90707e-13	0.00082	1.41948e-12	0.000876	1.98726e-12	0.000928	2.73625e-12	0.000968	3.68629e-12	0.000974	4.76035e-12	0.000944	5.91663e-12	0.0009	7.2035e-12	0.000846	8.58251e-12	0.000794	1.01205e-11	0.000742	1.23515e-11	0.000676
11.3	3.16933e-13	0.000906	6.32487e-13	0.000786	9.74729e-13	0.000824	1.39686e-12	0.000882	1.96043e-12	0.000936	2.70531e-12	0.000974	3.64495e-12	0.000978	4.7138e-12	0.00095	5.86588e-12	0.000902	7.13578e-12	0.00085	8.51362e-12	0.000796	1.00499e-11	0.000742	1.22696e-11	0.00068
11.5	3.1027e-13	0.000914	6.21875e-13	0.00079	9.58191e-13	0.000832	1.3767e-12	0.000888	1.93724e-12	0.000938	2.67216e-12	0.000978	3.60914e-12	0.000984	4.67258e-12	0.000954	5.81689e-12	0.000908	7.07905e-12	0.000856	8.45516e-12	0.000798	9.96973e-12	0.000746	1.2193e-11	0.000682
11.7	3.03665e-13	0.000924	6.10409e-13	0.000798	9.43258e-13	0.000836	1.35795e-12	0.000892	1.91041e-12	0.000946	2.64135e-12	0.000984	3.56427e-12	0.000984	4.62528e-12	0.000956	5.76409e-12	0.000912	7.02375e-12	0.000858	8.38683e-12	0.000804	9.89557e-12	0.00075	1.21043e-11	0.000684
11.9	2.97376e-13	0.000934	6.00418e-13	0.000804	9.27431e-13	0.000844	1.3368e-12	0.000898	1.88747e-12	0.000948	2.61112e-12	0.000988	3.52435e-12	0.000994	4.58439e-12	0.000964	5.71414e-12	0.000914	6.96198e-12	0.00086	8.3244e-12	0.000806	9.82929e-12	0.000752	1.20176e-11	0.000684
12.1	2.91196e-13	0.000946	5.8857e-13	0.000808	9.13106e-13	0.000848	1.31547e-12	0.000902	1.8602e-12	0.000956	2.57861e-12	0.000994	3.49003e-12	0.000994	4.53602e-12	0.000964	5.65748e-12	0.000918	6.90122e-12	0.000862	8.26707e-12	0.000806	9.76296e-12	0.000752	1.19261e-11	0.000688
12.3	2.84628e-13	0.000958	5.77832e-13	0.000818	8.97597e-13	0.000854	1.2958e-12	0.000908	1.83164e-12	0.00096	2.54893e-12	0.000998	3.45112e-12	0.001004	4.49035e-12	0.000972	5.60927e-12	0.000922	6.85325e-12	0.000868	8.20198e-12	0.000812	9.69441e-12	0.000758	1.18424e-11	0.000692
12.5	2.7837e-13	0.000968	5.67467e-13	0.000822	8.82717e-13	0.000864	1.27717e-12	0.000916	1.80675e-12	0.000966	2.51705e-12	0.001004	3.41565e-12	0.001004	4.44378e-12	0.000974	5.56225e-12	0.000924	6.79013e-12	0.00087	8.13627e-12	0.000816	9.62988e-12	0.00076	1.17658e-11	0.000694
12.7	2.72293e-13	0.000978	5.57359e-13	0.00083	8.67948e-13	0.000866	1.25602e-12	0.000918	1.78495e-12	0.000972	2.48571e-12	0.001008	3.38005e-12	0.00101	4.40093e-12	0.000978	5.505e-12	0.000928	6.7314e-12	0.000872	8.08294e-12	0.000816	9.55242e-12	0.000762	1.16848e-11	0.000694
12.9	2.6619e-13	0.000988	5.46767e-13	0.000838	8.53968e-13	0.000874	1.23919e-12	0.000928	1.75814e-12	0.000978	2.45699e-12	0.001014	3.34292e-12	0.001014	4.36158e-12	0.000984	5.45547e-12	0.000934	6.68496e-12	0.000878	8.00355e-12	0.000816	9.47458e-12	0.000766	1.15939e-11	0.000698
13.1	2.61011e-13	0.000998	5.36748e-13	0.000846	8.38715e-13	0.00088	1.22045e-12	0.000932	1.73486e-12	0.000984	2.42387e-12	0.001018	3.31103e-12	0.00102	4.31322e-12	0.000984	5.41078e-12	0.000934	6.62919e-12	0.000878	7.9415e-12	0.000826	9.40956e-12	0.000768	1.15094e-11	0.0007
13.3	2.54593e-13	0.00101	5.26401e-13	0.000852	8.24311e-13	0.000884	1.20161e-12	0.000938	1.71144e-12	0.000988	2.39957e-12	0.001024	3.27408e-12	0.001024	4.27321e-12	0.000992	5.36772e-12	0.000942	6.57141e-12	0.000882	7.88877e-12	0.000826	9.33547e-12	0.000772	1.14266e-11	0.000704
13.5	2.49355e-13	0.001024	5.17263e-13	0.000858	8.11338e-13	0.000894	1.18227e-12	0.000944	1.68711e-12	0.000996	2.36634e-12	0.001032	3.23634e-12	0.00103	4.23161e-12	0.000994	5.31509e-12	0.000944	6.50943e-12	0.000888	7.83045e-12	0.000828	9.26611e-12	0.000772	1.13401e-11	0.000704
13.7	2.43667e-13	0.001036	5.06554e-13	0.000868	7.96791e-13	0.000898	1.16558e-12	0.000948	1.66565e-12	0.000998	2.33584e-12	0.001034	3.20131e-12	0.001034	4.195e-12	0.001	5.26764e-12	0.000946	6.45557e-12	0.00089	7.77162e-12	0.000836	9.19786e-12	0.000776	1.12662e-11	0.000708
13.9	2.38155e-13	0.001048	4.97416e-13	0.000874	7.82893e-13	0.000904	1.14769e-12	0.000958	1.641e-12	0.001008	2.3061e-12	0.001042	3.16206e-12	0.001038	4.15179e-12	0.001004	5.22139e-12	0.000954	6.40958e-12	0.000892	7.70845e-12	0.000836	9.1222e-12	0.000778	1.11872e-11	0.000712
14.1	2.32848e-13	0.001058	4.88619e-13	0.000882	7.6998e-13	0.000914	1.12797e-12	0.000964	1.61825e-12	0.001012	2.27953e-12	0.001044	3.12634e-12	0.001044	4.10783e-12	0.001008	5.17946e-12	0.000954	6.35466e-12	0.000898	7.63623e-12	0.000838	9.06729e-12	0.000782	1.11024e-11	0.000712
14.3	2.27042e-13	0.00107	4.79026e-13	0.000888	7.5587e-13	0.00092	1.11061e-12	0.000968	1.59757e-12	0.001018	2.25431e-12	0.001052	3.09837e-12	0.001048	4.06563e-12	0.001014	5.12714e-12	0.000962	6.31074e-12	0.000902	7.57841e-12	0.00084	9.0039e-12	0.000784	1.10312e-11	0.000714
14.5	2.22915e-13	0.001084	4.69064e-13	0.000898	7.43919e-13	0.000924	1.09334e-12	0.000976	1.57697e-12	0.001026	2.22112e-12	0.001056	3.06592e-12	0.001056	4.03279e-12	0.001018	5.08264e-12	0.000964	6.25673e-12	0.000904	7.516e-12	0.000846	8.93958e-12	0.000786	1.09456e-11	0.000716
14.7	2.17264e-13	0.001094	4.60216e-13	0.000904	7.30714e-13	0.000934	1.07892e-12	0.000982	1.5501e-12	0.001028	2.19446e-12	0.001064	3.0326e-12	0.00106	3.9875e-12	0.001024	5.04389e-12	0.000966	6.20319e-12	0.000908	7.4562e-12	0.000848	8.87015e-12	0.000788	1.08665e-11	0.000722
14.9	2.12288e-13	0.00111	4.52287e-13	0.000914	7.18703e-13	0.00094	1.06098e-12	0.000988	1.53006e-12	0.001038	2.16908e-12	0.001068	2.99861e-12	0.001066	3.94126e-12	0.001026	4.9871e-12	0.000974	6.15255e-12	0.000912	7.39933e-12	0.00085	8.80393e-12	0.000792	1.07965e-11	0.000722
15.1	2.07518e-13	0.00112	4.43075e-13	0.00092	7.04232e-13	0.000946	1.04265e-12	0.000996	1.50791e-12	0.001044	2.13812e-12	0.001074	2.95469e-12	0.00107	3.89853e-12	0.001032	4.94524e-12	0.000974	6.10388e-12	0.000914	7.34965e-12	0.000856	8.73413e-12	0.000796	1.07246e-11	0.000724
15.3	2.02642e-13	0.001136	4.34492e-13	0.000928	6.93025e-13	0.000954	1.02533e-12	0.001002	1.48575e-12	0.001048	2.1116e-12	0.001082	2.91969e-12	0.001076	3.86106e-12	0.001038	4.90154e-12	0.00098	6.05113e-12	0.000918	7.28667e-12	0.000858	8.66314e-12	0.000796	1.06476e-11	0.000726
15.5	1.97792e-13	0.001148	4.25223e-13	0.000936	6.8144e-13	0.000964	1.00905e-12	0.00101	1.4678e-12	0.001058	2.08721e-12	0.001086	2.89056e-12	0.00108	3.82456e-12	0.00104	4.84735e-12	0.000984	5.99219e-12	0.000924	7.22436e-12	0.00086	8.60632e-12	0.0008	1.05734e-11	0.000732
15.7	1.93364e-13	0.00116	4.1727e-13	0.000944	6.69052e-13	0.000968	9.94838e-13	0.001016	1.44307e-12	0.001064	2.05814e-12	0.001094	2.86125e-12	0.001088	3.78449e-12	0.001046	4.80151e-12	0.00099	5.94732e-12	0.000924	7.1706e-12	0.000866	8.54602e-12	0.000804	1.05019e-11	0.000732
15.9	1.88976e-13	0.001176	4.09437e-13	0.000954	6.57161e-13	0.000976	9.78737e-13	0.001024	1.42506e-12	0.001068	2.03409e-12	0.001098	2.82654e-12	0.00109	3.74944e-12	0.00105	4.76406e-12	0.000994	5.88921e-12	0.00093	7.114e-12	0.000868	8.48799e-12	0.000806	1.04365e-11	0.000734
16.1	1.84549e-13	0.001188	4.01502e-13	0.000964	6.45775e-13	0.000984	9.62256e-13	0.00103	1.40255e-12	0.001076	2.00801e-12	0.001104	2.79869e-12	0.001098	3.71021e-12	0.001056	4.72739e-12	0.000996	5.84328e-12	0.000934	7.06e-12	0.00087	8.40661e-12	0.000806	1.03607e-11	0.000736
16.3	1.79567e-13	0.0012	3.93257e-13	0.000972	6.33397e-13	0.00099	9.46139e-13	0.001036	1.38422e-12	0.001084	1.98375e-12	0.00111	2.76518e-12	0.001102	3.67786e-12	0.001058	4.68013e-12	0.001	5.79192e-12	0.000934	7.00739e-12	0.000872	8.34581e-12	0.000814	1.0281e-11	0.000742
16.5	1.76197e-13	0.001218	3.85634e-13	0.000982	6.22423e-13	0.000998	9.33087e-13	0.001046	1.36504e-12	0.001088	1.95919e-12	0.001116	2.73236e-12	0.001108	3.63677e-12	0.001066	4.63839e-12	0.001004	5.74613e-12	0.000944	6.94028e-12	0.000878	8.28721e-12	0.000816	1.02144e-11	0.000742
16.7	1.71714e-13	0.001228	3.77984e-13	0.000988	6.10446e-13	0.001006	9.16257e-13	0.00105	1.34323e-12	0.001096	1.92981e-12	0.001126	2.70423e-12	0.001114	3.59987e-12	0.001068	4.5972e-12	0.00101	5.69108e-12	0.000944	6.89149e-12	0.000878	8.22025e-12	0.000816	1.01477e-11	0.000742
16.9	1.67619e-13	0.001246	3.70322e-13	0.000996	6.00436e-13	0.001016	9.01893e-13	0.00106	1.32287e-12	0.001104	1.90799e-12	0.001128	2.66943e-12	0.001118	3.56107e-12	0.001074	4.55167e-12	0.001014	5.63737e-12	0.000946	6.83118e-12	0.000882	8.16329e-12	0.000822	1.00682e-11	0.000748
17.1	1.63471e-13	0.001258	3.62924e-13	0.001006	5.89724e-13	0.001024	8.85439e-13	0.001068	1.30461e-12	0.00111	1.88424e-12	0.001136	2.6342e-12	0.001126	3.52687e-12	0.001078	4.51066e-12	0.001018	5.59549e-12	0.000954	6.78672e-12	0.000888	8.09774e-12	0.000826	1.00097e-11	0.000752
17.3	1.59573e-13	0.001276	3.55398e-13	0.001014	5.79237e-13	0.00103	8.71876e-13	0.001076	1.28453e-12	0.001114	1.8589e-12	0.001144	2.61204e-12	0.00113	3.48938e-12	0.001086	4.46805e-12	0.001022	5.55461e-12	0.000954	6.74028e-12	0.000888	8.03902e-12	0.000826	9.92907e-12	0.000752
17.5	1.55773e-13	0.00129	3.48572e-13	0.001026	5.68445e-13	0.001038	8.5734e-13	0.001082	1.26605e-12	0.001124	1.83582e-12	0.001148	2.57757e-12	0.001136	3.45542e-12	0.001088	4.42527e-12	0.001028	5.50075e-12	0.00096	6.68667e-12	0.000892	7.97395e-12	0.000828	9.85645e-12	0.000752
17.7	1.52054e-13	0.001306	3.41191e-13	0.001034	5.57815e-13	0.001048	8.44476e-13	0.001088	1.24735e-12	0.001132	1.80938e-12	0.001158	2.55168e-12	0.001144	3.41851e-12	0.001094	4.38833e-12	0.001032	5.45395e-12	0.000964	6.62771e-12	0.000898	7.9221e-12	0.000836	9.78617e-12	0.000758
17.9	1.48097e-13	0.001324	3.34118e-13	0.001044	5.47396e-13	0.001056	8.3002e-13	0.001098	1.22996e-12	0.001142	1.7852e-12	0.001164	2.5215e-12	0.001148	3.38432e-12	0.001098	4.34583e-12	0.001036	5.41171e-12	0.000964	6.5757e-12	0.0009	7.85876e-12	0.000836	9.72442e-12	0.000762
18.1	1.44593e-13	0.001338	3.2741e-13	0.001054	5.37284e-13	0.001064	8.15828e-13	0.001108	1.21209e-12	0.001144	1.76477e-12	0.001168	2.49638e-12	0.001154	3.3516e-12	0.001106	4.29954e-12	0.00104	5.36427e-12	0.000974	6.52286e-12	0.000904	7.79813e-12	0.000838	9.66687e-12	0.000762
18.3	1.40949e-13	0.001354	3.2073e-13	0.001064	5.27485e-13	0.001074	8.01611e-13	0.001116	1.19347e-12	0.001154	1.7434e-12	0.001176	2.46097e-12	0.00116	3.31634e-12	0.00111	4.26231e-12	0.001046	5.31666e-12	0.000974	6.47123e-12	0.000908	7.7357e-12	0.000842	9.58718e-12	0.000764
18.5	1.37616e-13	0.001372	3.14339e-13	0.001074	5.18237e-13	0.001082	7.89804e-13	0.00112	1.17686e-12	0.001162	1.72008e-12	0.00118	2.43338e-12	0.001166	3.27879e-12	0.001116	4.22112e-12	0.001048	5.27272e-12	0.000978	6.41689e-12	0.000912	7.68321e-12	0.000846	9.51723e-12	0.000768
18.7	1.34276e-13	0.001388	3.0788e-13	0.001086	5.0868e-13	0.00109	7.75238e-13	0.001128	1.1584e-12	0.001168	1.69477e-12	0.001188	2.40603e-12	0.001172	3.24647e-12	0.00112	4.18416e-12	0.001054	5.22608e-12	0.000984	6.36315e-12	0.000914	7.62809e-12	0.000848	9.44895e-12	0.000772
18.9	1.30785e-13	0.001404	3.01746e-13	0.001096	4.99746e-13	0.001098	7.64031e-13	0.001138	1.14102e-12	0.001176	1.67147e-12	0.001198	2.37839e-12	0.001178	3.21306e-12	0.001126	4.14377e-12	0.001058	5.17944e-12	0.000984	6.3099e-12	0.000918	7.56175e-12	0.00085	9.38028e-12	0.000772
19.1	1.27901e-13	0.001424	2.95216e-13	0.001106	4.89397e-13	0.001108	7.49145e-13	0.001148	1.12396e-12	0.001184	1.65303e-12	0.001204	2.35127e-12	0.001186	3.17975e-12	0.00113	4.10195e-12	0.001064	5.13479e-12	0.00099	6.25657e-12	0.000922	7.50543e-12	0.000856	9.30838e-12	0.000776
19.3	1.24578e-13	0.001442	2.89575e-13	0.001116	4.80178e-13	0.001118	7.38315e-13	0.001156	1.1075e-12	0.001192	1.62915e-12	0.00121	2.32398e-12	0.00119	3.14725e-12	0.001136	4.06151e-12	0.001068	5.10086e-12	0.000994	6.21192e-12	0.000924	7.45105e-12	0.000858	9.25024e-12	0.000778
19.5	1.21338e-13	0.001458	2.8338e-13	0.001128	4.71987e-13	0.001128	7.2668e-13	0.001166	1.09102e-12	0.0012	1.60625e-12	0.001218	2.29588e-12	0.001198	3.11061e-12	0.001142	4.02239e-12	0.001074	5.05154e-12	0.000998	6.16298e-12	0.000926	7.39936e-12	0.00086	9.17677e-12	0.000782
19.7	1.1833e-13	0.001476	2.77777e-13	0.001138	4.62982e-13	0.001138	7.13744e-13	0.001172	1.07223e-12	0.001208	1.58382e-12	0.001224	2.27028e-12	0.001204	3.08053e-12	0.001148	3.99268e-12	0.001078	5.00324e-12	0.001004	6.11547e-12	0.000934	7.33944e-12	0.000864	9.1147e-12	0.000784
19.9	1.15389e-13	0.001494	2.71119e-13	0.001148	4.54309e-13	0.001146	7.01635e-13	0.00118	1.05655e-12	0.001216	1.56396e-12	0.001232	2.24285e-12	0.001208	3.04767e-12	0.001154	3.95324e-12	0.001084	4.95874e-12	0.001008	6.07204e-12	0.000934	7.28255e-12	0.000868	9.05009e-12	0.000786
20.1	1.12624e-13	0.001514	2.66071e-13	0.00116	4.45684e-13	0.001156	6.88611e-13	0.00119	1.04256e-12	0.001226	1.54297e-12	0.00124	2.21504e-12	0.001218	3.01822e-12	0.001158	3.91244e-12	0.001088	4.91837e-12	0.001012	6.01943e-12	0.000936	7.23419e-12	0.000868	8.98185e-12	0.00079
20.3	1.09637e-13	0.001534	2.6034e-13	0.00117	4.37655e-13	0.001166	6.76587e-13	0.001198	1.02668e-12	0.001232	1.52279e-12	0.001248	2.19144e-12	0.001226	2.98428e-12	0.001166	3.8752e-12	0.001092	4.87773e-12	0.001016	5.96961e-12	0.000944	7.17957e-12	0.000872	8.91721e-12	0.000792
20.5	1.06788e-13	0.00155	2.54663e-13	0.00118	4.29303e-13	0.001176	6.6693e-13	0.001208	1.00969e-12	0.00124	1.50263e-12	0.001254	2.1636e-12	0.001228	2.95367e-12	0.001168	3.83625e-12	0.001096	4.82827e-12	0.00102	5.92022e-12	0.000944	7.129e-12	0.000876	8.84927e-12	0.000796
20.7	1.04242e-13	0.00157	2.49476e-13	0.001192	4.21021e-13	0.001186	6.55005e-13	0.001216	9.95318e-13	0.001248	1.48339e-12	0.00126	2.13706e-12	0.001238	2.9226e-12	0.001178	3.80023e-12	0.001102	4.78855e-12	0.001024	5.87026e-12	0.000952	7.07306e-12	0.000878	8.79318e-12	0.000796
20.9	1.01611e-13	0.001592	2.44353e-13	0.001206	4.1289e-13	0.001198	6.43907e-13	0.001226	9.78654e-13	0.001258	1.46137e-12	0.00127	2.11147e-12	0.001246	2.89336e-12	0.00118	3.76913e-12	0.001106	4.74983e-12	0.001028	5.82347e-12	0.000954	7.01781e-12	0.000882	8.73457e-12	0.0008
21.1	9.88409e-14	0.001612	2.39222e-13	0.001218	4.05329e-13	0.001208	6.33054e-13	0.001236	9.63495e-13	0.001266	1.44091e-12	0.001278	2.08934e-12	0.001248	2.86187e-12	0.001188	3.73114e-12	0.001112	4.70072e-12	0.001032	5.77425e-12	0.000954	6.96543e-12	0.000888	8.66871e-12	0.000804
21.3	9.64943e-14	0.001632	2.33991e-13	0.00123	3.97708e-13	0.001218	6.21989e-13	0.001244	9.49502e-13	0.001276	1.42264e-12	0.001288	2.06125e-12	0.001258	2.82873e-12	0.001196	3.69809e-12	0.001116	4.66435e-12	0.001038	5.7308e-12	0.000964	6.9123e-12	0.000888	8.60759e-12	0.000806
21.5	9.38956e-14	0.001654	2.29068e-13	0.00124	3.89872e-13	0.001228	6.09725e-13	0.001254	9.35061e-13	0.001284	1.40416e-12	0.001292	2.03436e-12	0.001262	2.80192e-12	0.001198	3.66352e-12	0.001122	4.62484e-12	0.00104	5.68374e-12	0.000964	6.85853e-12	0.000892	8.54588e-12	0.000806
21.7	9.15258e-14	0.001672	2.24351e-13	0.00125	3.82347e-13	0.001238	6.00025e-13	0.001264	9.21818e-13	0.001292	1.38203e-12	0.0013	2.01091e-12	0.001268	2.77364e-12	0.001206	3.62717e-12	0.001126	4.58959e-12	0.001044	5.63758e-12	0.000968	6.80737e-12	0.000898	8.49301e-12	0.000812
21.9	8.90841e-14	0.001694	2.19685e-13	0.001268	3.75131e-13	0.001248	5.90525e-13	0.001272	9.07116e-13	0.0013	1.36666e-12	0.001308	1.98903e-12	0.001278	2.74356e-12	0.001208	3.5959e-12	0.00113	4.54436e-12	0.001048	5.59353e-12	0.000974	6.75877e-12	0.000898	8.43094e-12	0.000816
22.1	8.68322e-14	0.001716	2.14726e-13	0.00128	3.68154e-13	0.001258	5.78864e-13	0.001284	8.93729e-13	0.00131	1.34352e-12	0.001318	1.96822e-12	0.001286	2.71155e-12	0.001218	3.56724e-12	0.001138	4.50018e-12	0.001054	5.548e-12	0.000974	6.70792e-12	0.000902	8.37349e-12	0.000816
22.3	8.45805e-14	0.00174	2.09853e-13	0.00129	3.60185e-13	0.001268	5.69556e-13	0.001294	8.79051e-13	0.00132	1.32697e-12	0.001326	1.94031e-12	0.001292	2.68361e-12	0.001226	3.51917e-12	0.001142	4.47072e-12	0.001058	5.50522e-12	0.00098	6.65367e-12	0.000904	8.31413e-12	0.000818
22.5	8.25957e-14	0.00176	2.05975e-13	0.001304	3.54163e-13	0.001278	5.59588e-13	0.001302	8.6537e-13	0.00133	1.3113e-12	0.001336	1.91998e-12	0.001298	2.65163e-12	0.001228	3.48708e-12	0.001148	4.42858e-12	0.001064	5.45455e-12	0.000984	6.60475e-12	0.000908	8.25003e-12	0.000824
22.7	8.03016e-14	0.001786	2.00822e-13	0.001318	3.46664e-13	0.00129	5.49247e-13	0.001314	8.51227e-13	0.00134	1.29149e-12	0.00134	1.89595e-12	0.001306	2.62591e-12	0.001234	3.45059e-12	0.001152	4.38647e-12	0.001068	5.41432e-12	0.000988	6.55859e-12	0.000912	8.18371e-12	0.000826
22.9	7.79003e-14	0.001806	1.9689e-13	0.00133	3.40348e-13	0.001302	5.40268e-13	0.001324	8.38231e-13	0.001348	1.27431e-12	0.001348	1.87431e-12	0.001312	2.59513e-12	0.001242	3.41981e-12	0.001158	4.35562e-12	0.00107	5.3708e-12	0.00099	6.50653e-12	0.000914	8.13704e-12	0.000826
23.1	7.61345e-14	0.001828	1.92504e-13	0.001344	3.33368e-13	0.001316	5.30512e-13	0.001336	8.24761e-13	0.00136	1.26049e-12	0.001358	1.85091e-12	0.001322	2.57145e-12	0.001246	3.39254e-12	0.001164	4.31413e-12	0.001076	5.32552e-12	0.000994	6.45355e-12	0.000918	8.07782e-12	0.000832
23.3	7.41675e-14	0.001856	1.88607e-13	0.00136	3.26829e-13	0.001326	5.21177e-13	0.001346	8.12589e-13	0.001368	1.24028e-12	0.001366	1.82594e-12	0.001328	2.54318e-12	0.001254	3.35401e-12	0.001168	4.27435e-12	0.00108	5.27953e-12	0.000998	6.39969e-12	0.000924	8.02695e-12	0.000836
23.5	7.21862e-14	0.001878	1.84087e-13	0.001372	3.21039e-13	0.001336	5.1255e-13	0.001356	7.98255e-13	0.001378	1.21818e-12	0.001376	1.80351e-12	0.001334	2.51594e-12	0.00126	3.31798e-12	0.001174	4.2368e-12	0.001086	5.24209e-12	0.001002	6.3456e-12	0.000924	7.96674e-12	0.000836
23.7	7.04765e-14	0.0019	1.80004e-13	0.001386	3.14259e-13	0.00135	5.04093e-13	0.001366	7.87872e-13	0.001388	1.20564e-12	0.001384	1.78524e-12	0.001342	2.48486e-12	0.001264	3.29026e-12	0.001178	4.20442e-12	0.00109	5.20482e-12	0.001008	6.3064e-12	0.000928	7.90125e-12	0.000838
23.9	6.83181e-14	0.001926	1.76619e-13	0.0014	3.0789e-13	0.00136	4.94256e-13	0.001376	7.75521e-13	0.001396	1.18874e-12	0.001392	1.76316e-12	0.001352	2.46251e-12	0.001274	3.26556e-12	0.001186	4.16535e-12	0.001096	5.15638e-12	0.00101	6.26576e-12	0.000934	7.84243e-12	0.000846
24.1	6.67207e-14	0.001954	1.7257e-13	0.001412	3.02412e-13	0.001372	4.85505e-13	0.001388	7.63561e-13	0.001406	1.1725e-12	0.001402	1.73816e-12	0.001356	2.43786e-12	0.00128	3.22803e-12	0.001188	4.12819e-12	0.001098	5.10633e-12	0.001016	6.21532e-12	0.000934	7.79356e-12	0.000846
24.3	6.51125e-14	0.001978	1.6841e-13	0.001428	2.96128e-13	0.001386	4.78789e-13	0.0014	7.49659e-13	0.001418	1.155e-12	0.001412	1.71865e-12	0.001362	2.41029e-12	0.001284	3.20281e-12	0.001196	4.08495e-12	0.001104	5.06787e-12	0.001018	6.17063e-12	0.00094	7.73343e-12	0.000848
24.5	6.29358e-14	0.002006	1.65031e-13	0.001444	2.90484e-13	0.001398	4.69039e-13	0.00141	7.39111e-13	0.001426	1.13735e-12	0.001422	1.7002e-12	0.001374	2.38251e-12	0.001294	3.16638e-12	0.001198	4.05083e-12	0.001108	5.03231e-12	0.001022	6.1222e-12	0.000944	7.6764e-12	0.00085
24.7	6.12935e-14	0.002034	1.61265e-13	0.001458	2.8419e-13	0.001412	4.60914e-13	0.001422	7.28057e-13	0.001436	1.12437e-12	0.00143	1.6774e-12	0.00138	2.35835e-12	0.001298	3.1348e-12	0.001208	4.01197e-12	0.001116	4.98156e-12	0.001026	6.07054e-12	0.000944	7.62883e-12	0.000856
24.9	5.98318e-14	0.00206	1.57563e-13	0.00147	2.79109e-13	0.001422	4.52487e-13	0.001434	7.14552e-13	0.001448	1.10646e-12	0.001438	1.654e-12	0.001388	2.32712e-12	0.001304	3.10848e-12	0.001212	3.97684e-12	0.001118	4.94325e-12	0.00103	6.02241e-12	0.000952	7.56794e-12	0.000858
25.1	5.84883e-14	0.002084	1.54244e-13	0.001488	2.73297e-13	0.001436	4.43058e-13	0.001446	7.05146e-13	0.001456	1.0906e-12	0.001448	1.63358e-12	0.001396	2.30767e-12	0.001312	3.08032e-12	0.001218	3.94456e-12	0.001122	4.90712e-12	0.001034	5.97596e-12	0.000954	7.51011e-12	0.00086
25.3	5.66448e-14	0.002112	1.51338e-13	0.001504	2.68064e-13	0.001452	4.36112e-13	0.001458	6.92143e-13	0.001468	1.07738e-12	0.001458	1.6159e-12	0.001406	2.27919e-12	0.001316	3.04766e-12	0.001222	3.9158e-12	0.001126	4.86761e-12	0.001038	5.92925e-12	0.000954	7.46024e-12	0.000866
25.5	5.52978e-14	0.002142	1.47658e-13	0.001518	2.6233e-13	0.001464	4.27959e-13	0.00147	6.79585e-13	0.001478	1.06102e-12	0.001466	1.59727e-12	0.001414	2.25691e-12	0.001324	3.01925e-12	0.001228	3.87901e-12	0.001132	4.82863e-12	0.001044	5.88423e-12	0.000964	7.41115e-12	0.000868

## Sheet: 12 cm
Depth(cm)	0.1MeV	SD (+/-)	0.2MeV	SD (+/-)	0.3MeV	SD (+/-)	0.425MeV	SD (+/-)	0.6MeV	SD (+/-)	0.85MeV	SD (+/-)	1.2MeV	SD (+/-)	1.65MeV	SD (+/-)	2.2MeV	SD (+/-)	2.875MeV	SD (+/-)	3.675MeV	SD (+/-)	4.625MeV	SD (+/-)	6.075MeV	SD (+/-)
0.1	6.23679e-13	0.000575	1.21219e-12	0.000568333	1.78487e-12	0.000623333	2.37944e-12	0.000685	2.96813e-12	0.00076	3.31621e-12	0.00085	3.14624e-12	0.00095	2.72245e-12	0.001045	2.30896e-12	0.00114167	1.97887e-12	0.00123167	1.71893e-12	0.001315	1.52227e-12	0.001385	1.34977e-12	0.001465
0.3	6.3917e-13	0.000568333	1.23685e-12	0.000561667	1.84609e-12	0.000611667	2.55202e-12	0.000661667	3.45385e-12	0.000705	4.59279e-12	0.000738333	5.71916e-12	0.00076	5.9921e-12	0.000796667	5.52371e-12	0.000848333	4.89324e-12	0.0009	4.30959e-12	0.00095	3.84902e-12	0.00100333	3.42259e-12	0.00105833
0.5	6.4717e-13	0.000565	1.24208e-12	0.000556667	1.84843e-12	0.000606667	2.55103e-12	0.000658333	3.44163e-12	0.000705	4.57145e-12	0.000738333	5.92908e-12	0.00074	7.26467e-12	0.00073	7.72699e-12	0.00074	7.3324e-12	0.000766667	6.65937e-12	0.000798333	6.03324e-12	0.000831667	5.41045e-12	0.000876667
0.7	6.51566e-13	0.000563333	1.24374e-12	0.000553333	1.84579e-12	0.000605	2.54639e-12	0.000656667	3.43285e-12	0.000705	4.55194e-12	0.000738333	5.89134e-12	0.00074	7.371e-12	0.00072	8.70643e-12	0.000695	9.10219e-12	0.000698333	8.69254e-12	0.000713333	8.05193e-12	0.000736667	7.29763e-12	0.000766667
0.9	6.54305e-13	0.000563333	1.24168e-12	0.000553333	1.84126e-12	0.000603333	2.5332e-12	0.000656667	3.41224e-12	0.000705	4.52002e-12	0.000738333	5.85967e-12	0.00074	7.32105e-12	0.00072	8.86379e-12	0.000686667	1.00929e-11	0.000665	1.0286e-11	0.000665	9.8386e-12	0.000675	9.07115e-12	0.000696667
1.1	6.55342e-13	0.000563333	1.2394e-12	0.000551667	1.8318e-12	0.000603333	2.52232e-12	0.000655	3.39218e-12	0.000705	4.49239e-12	0.000738333	5.82083e-12	0.000741667	7.27198e-12	0.000721667	8.81833e-12	0.000688333	1.04372e-11	0.000655	1.13546e-11	0.000635	1.13334e-11	0.000635	1.0707e-11	0.000646667
1.3	6.55401e-13	0.000563333	1.23461e-12	0.000553333	1.82266e-12	0.000603333	2.50557e-12	0.000655	3.37204e-12	0.000705	4.46036e-12	0.000738333	5.77915e-12	0.000741667	7.22668e-12	0.000721667	8.76152e-12	0.00069	1.04314e-11	0.000653333	1.19217e-11	0.000621667	1.24853e-11	0.000611667	1.21605e-11	0.000611667
1.5	6.53197e-13	0.000565	1.2286e-12	0.000553333	1.81302e-12	0.000603333	2.49134e-12	0.000655	3.34893e-12	0.000705	4.43472e-12	0.00074	5.74054e-12	0.000745	7.17315e-12	0.000725	8.70084e-12	0.000691667	1.03604e-11	0.000655	1.20957e-11	0.000615	1.32622e-11	0.000591667	1.34273e-11	0.000585
1.7	6.51636e-13	0.000568333	1.22034e-12	0.000553333	1.80156e-12	0.000603333	2.47137e-12	0.000655	3.32643e-12	0.000705	4.39922e-12	0.00074	5.70311e-12	0.000748333	7.12037e-12	0.000728333	8.6382e-12	0.000695	1.02866e-11	0.000655	1.20689e-11	0.000615	1.36939e-11	0.000583333	1.44705e-11	0.000566667
1.9	6.48017e-13	0.000568333	1.21331e-12	0.000553333	1.78578e-12	0.000605	2.45441e-12	0.000655	3.2982e-12	0.000705	4.3667e-12	0.00074	5.65443e-12	0.00075	7.07379e-12	0.00073	8.56837e-12	0.000695	1.02105e-11	0.000655	1.19875e-11	0.000618333	1.38394e-11	0.000581667	1.52748e-11	0.000553333
2.1	6.44021e-13	0.000571667	1.20351e-12	0.000555	1.77409e-12	0.000605	2.4343e-12	0.000658333	3.27215e-12	0.000705	4.33196e-12	0.000741667	5.61182e-12	0.00075	7.01404e-12	0.00073	8.50653e-12	0.000696667	1.0134e-11	0.000656667	1.19077e-11	0.000621667	1.38361e-11	0.000581667	1.58351e-11	0.000545
2.3	6.39839e-13	0.000575	1.19387e-12	0.000555	1.75822e-12	0.000605	2.41418e-12	0.00066	3.2462e-12	0.000706667	4.29725e-12	0.000745	5.57187e-12	0.00075	6.96853e-12	0.000731667	8.45863e-12	0.0007	1.00681e-11	0.000663333	1.18199e-11	0.000621667	1.37665e-11	0.000581667	1.61643e-11	0.00054
2.5	6.35314e-13	0.000575	1.18314e-12	0.000555	1.74209e-12	0.000605	2.39389e-12	0.000661667	3.22005e-12	0.000708333	4.25988e-12	0.000745	5.53012e-12	0.000751667	6.91174e-12	0.000733333	8.38746e-12	0.000701667	1.00039e-11	0.000665	1.17326e-11	0.000623333	1.36778e-11	0.000581667	1.63079e-11	0.000538333
2.7	6.29376e-13	0.000578333	1.17194e-12	0.000556667	1.72656e-12	0.00061	2.37269e-12	0.000661667	3.18924e-12	0.000715	4.22969e-12	0.000748333	5.48257e-12	0.000756667	6.86149e-12	0.000738333	8.32387e-12	0.000705	9.93155e-12	0.000665	1.16557e-11	0.000625	1.35817e-11	0.000585	1.63087e-11	0.000536667
2.9	6.23573e-13	0.000583333	1.16072e-12	0.000558333	1.71063e-12	0.000611667	2.34807e-12	0.000663333	3.15885e-12	0.000715	4.18757e-12	0.00075	5.4326e-12	0.00076	6.8004e-12	0.00074	8.26745e-12	0.000705	9.86028e-12	0.000666667	1.15767e-11	0.000625	1.34767e-11	0.000585	1.62452e-11	0.00054
3.1	6.16547e-13	0.000585	1.14731e-12	0.000565	1.69325e-12	0.000611667	2.32754e-12	0.000665	3.12955e-12	0.000715	4.15414e-12	0.000751667	5.39013e-12	0.00076	6.75191e-12	0.00074	8.20604e-12	0.000708333	9.78948e-12	0.000666667	1.14958e-11	0.000628333	1.33889e-11	0.000591667	1.61465e-11	0.00054
3.3	6.10213e-13	0.000588333	1.13557e-12	0.000565	1.67361e-12	0.000615	2.30524e-12	0.000665	3.10179e-12	0.000715	4.11119e-12	0.000755	5.34563e-12	0.000761667	6.70222e-12	0.000741667	8.14523e-12	0.00071	9.71528e-12	0.000673333	1.14167e-11	0.000631667	1.33073e-11	0.000591667	1.60398e-11	0.000541667
3.5	6.03585e-13	0.000595	1.12248e-12	0.000565	1.65734e-12	0.000615	2.28104e-12	0.00067	3.07357e-12	0.000718333	4.07728e-12	0.000755	5.29695e-12	0.000763333	6.64664e-12	0.000745	8.07665e-12	0.000711667	9.64679e-12	0.000675	1.13452e-11	0.000633333	1.32177e-11	0.000591667	1.59341e-11	0.000543333
3.7	5.96347e-13	0.000595	1.10905e-12	0.000566667	1.63819e-12	0.000618333	2.25545e-12	0.000671667	3.04262e-12	0.000723333	4.03762e-12	0.00076	5.2549e-12	0.000768333	6.59041e-12	0.00075	8.00953e-12	0.000715	9.57685e-12	0.000675	1.12541e-11	0.000635	1.31229e-11	0.000595	1.58271e-11	0.000545
3.9	5.88969e-13	0.000601667	1.09489e-12	0.000573333	1.61947e-12	0.000621667	2.22917e-12	0.000673333	3.01167e-12	0.000725	4.00233e-12	0.00076	5.20517e-12	0.00077	6.53613e-12	0.00075	7.95402e-12	0.000718333	9.50905e-12	0.000676667	1.11702e-11	0.000635	1.30301e-11	0.000595	1.57181e-11	0.000546667
4.1	5.80946e-13	0.000605	1.08224e-12	0.000575	1.60167e-12	0.000621667	2.20846e-12	0.000675	2.98514e-12	0.000725	3.96622e-12	0.000763333	5.16338e-12	0.00077	6.48038e-12	0.000751667	7.88733e-12	0.00072	9.43281e-12	0.000676667	1.10886e-11	0.000638333	1.29461e-11	0.0006	1.56117e-11	0.00055
4.3	5.73715e-13	0.000608333	1.06915e-12	0.000575	1.58162e-12	0.000626667	2.18125e-12	0.000678333	2.94938e-12	0.000728333	3.92594e-12	0.000766667	5.10837e-12	0.000773333	6.42256e-12	0.000755	7.82122e-12	0.000721667	9.36456e-12	0.000685	1.1013e-11	0.000641667	1.28502e-11	0.000601667	1.55046e-11	0.00055
4.5	5.66152e-13	0.000615	1.05581e-12	0.000576667	1.56252e-12	0.000628333	2.15633e-12	0.000681667	2.92062e-12	0.000731667	3.88781e-12	0.00077	5.07168e-12	0.00078	6.37306e-12	0.00076	7.75698e-12	0.000725	9.28845e-12	0.000685	1.09342e-11	0.000643333	1.27604e-11	0.000601667	1.54008e-11	0.000553333
4.7	5.57696e-13	0.000618333	1.04169e-12	0.000583333	1.54504e-12	0.000631667	2.1364e-12	0.000683333	2.8903e-12	0.000735	3.85174e-12	0.00077	5.02042e-12	0.00078	6.31726e-12	0.00076	7.70691e-12	0.000728333	9.21384e-12	0.000685	1.08591e-11	0.000645	1.2671e-11	0.000603333	1.53079e-11	0.000553333
4.9	5.50083e-13	0.000625	1.02638e-12	0.000585	1.52435e-12	0.000633333	2.10992e-12	0.000685	2.85883e-12	0.000735	3.81167e-12	0.000775	4.97282e-12	0.000781667	6.26231e-12	0.000761667	7.63915e-12	0.00073	9.14483e-12	0.000686667	1.07736e-11	0.000646667	1.25805e-11	0.000605	1.51948e-11	0.000555
5.1	5.41612e-13	0.000628333	1.01283e-12	0.000586667	1.50456e-12	0.000636667	2.08369e-12	0.000691667	2.82622e-12	0.000738333	3.77165e-12	0.000778333	4.92778e-12	0.000786667	6.20869e-12	0.000765	7.58046e-12	0.00073	9.07143e-12	0.000691667	1.06948e-11	0.000648333	1.2491e-11	0.000608333	1.50981e-11	0.000556667
5.3	5.33029e-13	0.000635	9.99528e-13	0.000593333	1.48567e-12	0.000641667	2.05947e-12	0.000693333	2.79703e-12	0.000745	3.73514e-12	0.00078	4.87743e-12	0.00079	6.14753e-12	0.00077	7.51935e-12	0.000735	8.99748e-12	0.000695	1.06218e-11	0.000651667	1.24059e-11	0.000611667	1.49889e-11	0.00056
5.5	5.2468e-13	0.000638333	9.85277e-13	0.000595	1.46555e-12	0.000643333	2.03367e-12	0.000695	2.76306e-12	0.000745	3.70032e-12	0.000783333	4.83289e-12	0.00079	6.09906e-12	0.00077	7.46171e-12	0.000738333	8.92669e-12	0.000695	1.05532e-11	0.000655	1.23146e-11	0.000611667	1.48863e-11	0.000561667
5.7	5.16592e-13	0.000645	9.70515e-13	0.000598333	1.44589e-12	0.000646667	2.00843e-12	0.000698333	2.72982e-12	0.000748333	3.6579e-12	0.000786667	4.78806e-12	0.000793333	6.05263e-12	0.000773333	7.40027e-12	0.00074	8.86108e-12	0.000696667	1.04676e-11	0.000655	1.2216e-11	0.000613333	1.47904e-11	0.000563333
5.9	5.08097e-13	0.000648333	9.56827e-13	0.000603333	1.42565e-12	0.00065	1.98496e-12	0.000703333	2.70128e-12	0.000755	3.61765e-12	0.00079	4.74724e-12	0.0008	5.99172e-12	0.00078	7.3331e-12	0.00074	8.80743e-12	0.000701667	1.03842e-11	0.000656667	1.21354e-11	0.000616667	1.46802e-11	0.000563333
6.1	4.99537e-13	0.000655	9.42211e-13	0.000605	1.40634e-12	0.000653333	1.95918e-12	0.000703333	2.67117e-12	0.000755	3.57849e-12	0.000791667	4.698e-12	0.0008	5.93525e-12	0.00078	7.26974e-12	0.000746667	8.73871e-12	0.000705	1.03059e-11	0.00066	1.20529e-11	0.000618333	1.45887e-11	0.000566667
6.3	4.91449e-13	0.000663333	9.27889e-13	0.00061	1.38875e-12	0.000656667	1.93275e-12	0.000708333	2.63641e-12	0.000758333	3.54098e-12	0.000796667	4.65236e-12	0.000803333	5.88995e-12	0.000781667	7.21349e-12	0.000748333	8.67563e-12	0.000705	1.02309e-11	0.000665	1.19654e-11	0.000621667	1.4487e-11	0.000568333
6.5	4.83017e-13	0.000665	9.14407e-13	0.000615	1.36746e-12	0.00066	1.90827e-12	0.000713333	2.60691e-12	0.000765	3.50522e-12	0.0008	4.60305e-12	0.00081	5.8399e-12	0.000785	7.1532e-12	0.00075	8.59629e-12	0.000706667	1.01635e-11	0.000665	1.18837e-11	0.000621667	1.43927e-11	0.00057
6.7	4.74478e-13	0.000675	9.00322e-13	0.000616667	1.34898e-12	0.000665	1.88419e-12	0.000713333	2.57768e-12	0.000765	3.46722e-12	0.000801667	4.56115e-12	0.00081	5.78575e-12	0.00079	7.09538e-12	0.000751667	8.53655e-12	0.00071	1.00808e-11	0.000666667	1.18017e-11	0.000623333	1.42838e-11	0.000571667
6.9	4.66124e-13	0.000678333	8.85641e-13	0.000623333	1.32917e-12	0.000666667	1.86073e-12	0.000718333	2.54617e-12	0.000768333	3.42938e-12	0.000806667	4.51678e-12	0.000813333	5.73448e-12	0.00079	7.03783e-12	0.000758333	8.46838e-12	0.000715	1.00019e-11	0.000668333	1.17148e-11	0.000626667	1.4194e-11	0.000573333
7.1	4.57854e-13	0.000685	8.71962e-13	0.000625	1.30983e-12	0.000671667	1.83618e-12	0.000723333	2.51699e-12	0.000775	3.3913e-12	0.00081	4.47103e-12	0.00082	5.67949e-12	0.000793333	6.97922e-12	0.00076	8.39862e-12	0.000715	9.92802e-12	0.000675	1.16272e-11	0.000628333	1.41028e-11	0.000573333
7.3	4.49455e-13	0.000695	8.58685e-13	0.000631667	1.2921e-12	0.000676667	1.80947e-12	0.000726667	2.48834e-12	0.000775	3.35451e-12	0.000811667	4.43161e-12	0.00082	5.63125e-12	0.0008	6.91344e-12	0.00076	8.32663e-12	0.000718333	9.85191e-12	0.000675	1.15502e-11	0.000631667	1.39894e-11	0.000576667
7.5	4.41694e-13	0.000698333	8.44185e-13	0.000635	1.27185e-12	0.000678333	1.78573e-12	0.000733333	2.45684e-12	0.000778333	3.31822e-12	0.000816667	4.38533e-12	0.000823333	5.57981e-12	0.0008	6.85726e-12	0.000763333	8.25933e-12	0.00072	9.77802e-12	0.000676667	1.1467e-11	0.000633333	1.38981e-11	0.00058
7.7	4.32778e-13	0.000705	8.31484e-13	0.00064	1.2543e-12	0.000685	1.76103e-12	0.000733333	2.42359e-12	0.000785	3.28397e-12	0.00082	4.3408e-12	0.00083	5.52545e-12	0.000803333	6.79939e-12	0.00077	8.1987e-12	0.000725	9.70363e-12	0.000676667	1.138e-11	0.000635	1.38061e-11	0.000581667
7.9	4.25189e-13	0.000715	8.17012e-13	0.000645	1.23424e-12	0.000686667	1.73719e-12	0.000738333	2.39547e-12	0.000786667	3.2442e-12	0.000823333	4.29679e-12	0.00083	5.4714e-12	0.00081	6.7407e-12	0.00077	8.13365e-12	0.000725	9.63595e-12	0.000685	1.12958e-11	0.000638333	1.37157e-11	0.000583333
8.1	4.17154e-13	0.000718333	8.04262e-13	0.000648333	1.21713e-12	0.000691667	1.71356e-12	0.000743333	2.36173e-12	0.000795	3.20945e-12	0.000828333	4.25637e-12	0.000833333	5.42254e-12	0.00081	6.68345e-12	0.000771667	8.0645e-12	0.00073	9.56128e-12	0.000685	1.12219e-11	0.00064	1.36229e-11	0.000583333
8.3	4.09032e-13	0.000725	7.90139e-13	0.000655	1.19881e-12	0.000696667	1.69046e-12	0.000746667	2.33766e-12	0.000795	3.17139e-12	0.00083	4.20683e-12	0.00084	5.36933e-12	0.000813333	6.62281e-12	0.000776667	8.0014e-12	0.000731667	9.48953e-12	0.000685	1.11314e-11	0.000641667	1.35316e-11	0.000586667
8.5	4.00637e-13	0.000735	7.77214e-13	0.000658333	1.17946e-12	0.0007	1.6665e-12	0.000753333	2.30656e-12	0.000798333	3.13629e-12	0.000836667	4.16668e-12	0.00084	5.32439e-12	0.000818333	6.56482e-12	0.00078	7.93593e-12	0.000735	9.41405e-12	0.000686667	1.10573e-11	0.000643333	1.34401e-11	0.00059
8.7	3.93032e-13	0.000743333	7.6446e-13	0.000663333	1.16083e-12	0.000705	1.64382e-12	0.000753333	2.27585e-12	0.000805	3.10077e-12	0.00084	4.12158e-12	0.000843333	5.27168e-12	0.00082	6.51065e-12	0.00078	7.86932e-12	0.000738333	9.33976e-12	0.000693333	1.0976e-11	0.000645	1.33416e-11	0.000591667
8.9	3.85479e-13	0.000748333	7.50884e-13	0.000668333	1.14368e-12	0.000708333	1.62176e-12	0.000761667	2.24736e-12	0.000806667	3.06532e-12	0.000841667	4.07664e-12	0.00085	5.22636e-12	0.000823333	6.46341e-12	0.000783333	7.81007e-12	0.00074	9.26869e-12	0.000695	1.08928e-11	0.000648333	1.32432e-11	0.000591667
9.1	3.77849e-13	0.000756667	7.36566e-13	0.000675	1.12547e-12	0.000715	1.59687e-12	0.000763333	2.21836e-12	0.000815	3.03113e-12	0.000846667	4.03693e-12	0.000851667	5.1742e-12	0.000828333	6.40207e-12	0.00079	7.74403e-12	0.000741667	9.19866e-12	0.000695	1.08114e-11	0.000651667	1.315e-11	0.000593333
9.3	3.7066e-13	0.000765	7.25901e-13	0.000678333	1.10766e-12	0.000718333	1.57406e-12	0.000768333	2.18947e-12	0.000816667	2.9962e-12	0.00085	3.99086e-12	0.000855	5.1186e-12	0.000831667	6.34247e-12	0.00079	7.68259e-12	0.000746667	9.12984e-12	0.000696667	1.07223e-11	0.000653333	1.30561e-11	0.000595
9.5	3.62826e-13	0.000773333	7.12782e-13	0.000685	1.09097e-12	0.000725	1.55144e-12	0.000773333	2.16017e-12	0.000821667	2.95843e-12	0.000856667	3.95187e-12	0.00086	5.07578e-12	0.000833333	6.28914e-12	0.000793333	7.6225e-12	0.00075	9.05908e-12	0.000701667	1.06445e-11	0.000655	1.29638e-11	0.000601667
9.7	3.54738e-13	0.00078	7.00262e-13	0.00069	1.07258e-12	0.000728333	1.52925e-12	0.000776667	2.13022e-12	0.000825	2.92404e-12	0.00086	3.91499e-12	0.000863333	5.02992e-12	0.000838333	6.23388e-12	0.0008	7.55892e-12	0.00075	8.98854e-12	0.000705	1.05775e-11	0.000656667	1.28726e-11	0.000601667
9.9	3.4785e-13	0.000786667	6.88369e-13	0.000695	1.05564e-12	0.000735	1.50718e-12	0.000783333	2.10431e-12	0.00083	2.88997e-12	0.000865	3.87347e-12	0.00087	4.98298e-12	0.000841667	6.17763e-12	0.0008	7.5017e-12	0.000751667	8.93244e-12	0.000705	1.04928e-11	0.00066	1.27869e-11	0.000601667
10.1	3.40713e-13	0.000796667	6.75201e-13	0.0007	1.03813e-12	0.000736667	1.48329e-12	0.000786667	2.07618e-12	0.000835	2.85805e-12	0.00087	3.8268e-12	0.000871667	4.93456e-12	0.000843333	6.12645e-12	0.000803333	7.43198e-12	0.000756667	8.86233e-12	0.000706667	1.04219e-11	0.000663333	1.2703e-11	0.000605
10.3	3.33274e-13	0.000806667	6.63277e-13	0.000705	1.02172e-12	0.000745	1.46255e-12	0.000793333	2.05051e-12	0.000838333	2.82269e-12	0.00087	3.78582e-12	0.000873333	4.88352e-12	0.00085	6.07826e-12	0.00081	7.37455e-12	0.00076	8.78266e-12	0.000711667	1.03427e-11	0.000665	1.26113e-11	0.000605
10.5	3.26231e-13	0.000815	6.51834e-13	0.000711667	1.00467e-12	0.000748333	1.4424e-12	0.000796667	2.02223e-12	0.000845	2.78684e-12	0.000876667	3.74804e-12	0.00088	4.83762e-12	0.000851667	6.01834e-12	0.00081	7.31082e-12	0.000761667	8.71656e-12	0.000715	1.02636e-11	0.000665	1.25276e-11	0.000611667
10.7	3.1922e-13	0.000825	6.39874e-13	0.000716667	9.89044e-13	0.000755	1.42036e-12	0.000803333	1.99384e-12	0.000848333	2.75375e-12	0.00088	3.70627e-12	0.000881667	4.79045e-12	0.000855	5.96613e-12	0.000813333	7.2519e-12	0.000766667	8.65366e-12	0.000716667	1.01981e-11	0.000666667	1.24328e-11	0.000611667
10.9	3.1242e-13	0.000831667	6.28059e-13	0.000721667	9.71031e-13	0.000758333	1.39789e-12	0.000806667	1.96801e-12	0.000855	2.72265e-12	0.000886667	3.66941e-12	0.00089	4.74009e-12	0.00086	5.90459e-12	0.000818333	7.1882e-12	0.00077	8.58047e-12	0.000718333	1.01294e-11	0.000673333	1.23394e-11	0.000611667
11.1	3.05715e-13	0.000841667	6.16593e-13	0.00073	9.54431e-13	0.000765	1.37761e-12	0.000813333	1.94132e-12	0.000856667	2.68876e-12	0.00089	3.6258e-12	0.000891667	4.695e-12	0.000861667	5.85574e-12	0.00082	7.12912e-12	0.00077	8.51006e-12	0.000721667	1.00587e-11	0.000675	1.2256e-11	0.000615
11.3	2.98982e-13	0.00085	6.05458e-13	0.000735	9.38962e-13	0.000768333	1.35595e-12	0.00082	1.91445e-12	0.000865	2.65509e-12	0.000896667	3.5882e-12	0.000896667	4.64987e-12	0.000866667	5.7997e-12	0.000823333	7.0722e-12	0.000773333	8.44914e-12	0.000725	9.9786e-12	0.000675	1.21723e-11	0.000616667
11.5	2.92966e-13	0.000858333	5.93857e-13	0.000741667	9.2323e-13	0.000776667	1.33463e-12	0.000823333	1.89091e-12	0.000866667	2.62671e-12	0.0009	3.55074e-12	0.000901667	4.60401e-12	0.000871667	5.74547e-12	0.000826667	7.01314e-12	0.00078	8.38761e-12	0.000726667	9.90101e-12	0.000676667	1.20845e-11	0.000621667
11.7	2.86154e-13	0.000868333	5.82941e-13	0.000746667	9.09285e-13	0.000781667	1.31418e-12	0.000828333	1.85993e-12	0.000875	2.59044e-12	0.000905	3.50909e-12	0.000903333	4.55723e-12	0.000875	5.69746e-12	0.000831667	6.95771e-12	0.00078	8.32199e-12	0.00073	9.82738e-12	0.000681667	1.19961e-11	0.000621667
11.9	2.79818e-13	0.000878333	5.7184e-13	0.000753333	8.92862e-13	0.000786667	1.2939e-12	0.000833333	1.83656e-12	0.000876667	2.5602e-12	0.00091	3.47064e-12	0.000911667	4.51557e-12	0.00088	5.64946e-12	0.000833333	6.89607e-12	0.000783333	8.25818e-12	0.000731667	9.75885e-12	0.000685	1.19109e-11	0.000621667
12.1	2.73505e-13	0.000886667	5.612e-13	0.00076	8.75617e-13	0.000795	1.27533e-12	0.00084	1.81269e-12	0.000885	2.52678e-12	0.000913333	3.43703e-12	0.000911667	4.47304e-12	0.000881667	5.59964e-12	0.000836667	6.8409e-12	0.000786667	8.19469e-12	0.000735	9.69009e-12	0.000685	1.18326e-11	0.000625
12.3	2.6752e-13	0.000898333	5.50919e-13	0.000766667	8.62276e-13	0.000796667	1.25501e-12	0.000843333	1.78673e-12	0.000888333	2.49395e-12	0.00092	3.39442e-12	0.000918333	4.42487e-12	0.000886667	5.54446e-12	0.000841667	6.7837e-12	0.00079	8.12295e-12	0.000738333	9.61375e-12	0.000686667	1.17478e-11	0.000628333
12.5	2.61187e-13	0.000908333	5.39337e-13	0.000771667	8.47697e-13	0.000806667	1.23437e-12	0.000851667	1.7644e-12	0.000895	2.4634e-12	0.000925	3.35778e-12	0.000921667	4.3822e-12	0.000891667	5.49592e-12	0.000843333	6.72678e-12	0.000791667	8.06758e-12	0.00074	9.53632e-12	0.00069	1.16648e-11	0.000631667
12.7	2.55423e-13	0.000918333	5.29802e-13	0.00078	8.33596e-13	0.000811667	1.21779e-12	0.000853333	1.73689e-12	0.0009	2.43376e-12	0.00093	3.32059e-12	0.000925	4.34172e-12	0.000893333	5.45477e-12	0.000846667	6.67465e-12	0.000793333	8.00234e-12	0.000741667	9.47037e-12	0.000695	1.15832e-11	0.000631667
12.9	2.49773e-13	0.000928333	5.19157e-13	0.000786667	8.18449e-13	0.000816667	1.1955e-12	0.000863333	1.71314e-12	0.000905	2.40615e-12	0.000931667	3.28825e-12	0.000931667	4.29685e-12	0.000898333	5.397e-12	0.000851667	6.61688e-12	0.0008	7.92704e-12	0.000745	9.39526e-12	0.000695	1.14962e-11	0.000633333
13.1	2.44256e-13	0.000938333	5.09056e-13	0.000793333	8.04271e-13	0.000825	1.17785e-12	0.000868333	1.6886e-12	0.00091	2.37417e-12	0.00094	3.25057e-12	0.000935	4.25638e-12	0.000901667	5.34868e-12	0.000853333	6.5613e-12	0.0008	7.87051e-12	0.00075	9.32553e-12	0.000696667	1.14214e-11	0.000635
13.3	2.37999e-13	0.000951667	4.99288e-13	0.000801667	7.91023e-13	0.000826667	1.15964e-12	0.000873333	1.6645e-12	0.000915	2.34342e-12	0.000941667	3.20977e-12	0.000941667	4.21131e-12	0.000906667	5.2966e-12	0.000858333	6.50345e-12	0.000803333	7.81271e-12	0.000751667	9.26252e-12	0.0007	1.13423e-11	0.000638333
13.5	2.32946e-13	0.000963333	4.89514e-13	0.000806667	7.76631e-13	0.000836667	1.14175e-12	0.00088	1.64148e-12	0.000921667	2.31485e-12	0.00095	3.17576e-12	0.000945	4.1678e-12	0.000911667	5.25372e-12	0.000861667	6.44699e-12	0.00081	7.75775e-12	0.000755	9.18682e-12	0.000705	1.12604e-11	0.000641667
13.7	2.272e-13	0.000976667	4.79648e-13	0.000815	7.61461e-13	0.000843333	1.1234e-12	0.000883333	1.61705e-12	0.000926667	2.28562e-12	0.000953333	3.1391e-12	0.000951667	4.12968e-12	0.000913333	5.20311e-12	0.000865	6.39368e-12	0.000811667	7.68573e-12	0.00076	9.12158e-12	0.000705	1.11866e-11	0.000643333
13.9	2.21925e-13	0.000986667	4.69881e-13	0.000821667	7.49142e-13	0.000846667	1.10454e-12	0.000893333	1.59536e-12	0.000935	2.25509e-12	0.00096	3.10525e-12	0.000953333	4.08679e-12	0.000918333	5.15644e-12	0.00087	6.33922e-12	0.000813333	7.62574e-12	0.00076	9.05217e-12	0.000706667	1.11032e-11	0.000645
14.1	2.17011e-13	0.000996667	4.60844e-13	0.000831667	7.35168e-13	0.000856667	1.08642e-12	0.000898333	1.57073e-12	0.000938333	2.22525e-12	0.000963333	3.0731e-12	0.00096	4.04163e-12	0.000921667	5.10797e-12	0.000871667	6.28855e-12	0.000818333	7.56711e-12	0.000761667	8.98583e-12	0.00071	1.10235e-11	0.000646667
14.3	2.11762e-13	0.00100833	4.52384e-13	0.000836667	7.21202e-13	0.000861667	1.07037e-12	0.000903333	1.54975e-12	0.000945	2.19733e-12	0.00097	3.03696e-12	0.000961667	4.00314e-12	0.000928333	5.06234e-12	0.000876667	6.2429e-12	0.000821667	7.50843e-12	0.000766667	8.91573e-12	0.000715	1.09547e-11	0.00065
14.5	2.07133e-13	0.00102167	4.42927e-13	0.000845	7.10446e-13	0.000866667	1.05134e-12	0.00091	1.52366e-12	0.00095	2.17315e-12	0.000975	3.00191e-12	0.000968333	3.96097e-12	0.000931667	5.0183e-12	0.00088	6.18409e-12	0.000823333	7.44685e-12	0.00077	8.84924e-12	0.000715	1.08726e-11	0.000651667
14.7	2.019e-13	0.00103333	4.3425e-13	0.000851667	6.97714e-13	0.000876667	1.03639e-12	0.000915	1.50451e-12	0.000955	2.14421e-12	0.000981667	2.96454e-12	0.000973333	3.91453e-12	0.000938333	4.97492e-12	0.000883333	6.12806e-12	0.000828333	7.39071e-12	0.00077	8.78143e-12	0.000716667	1.07907e-11	0.000655
14.9	1.97047e-13	0.00104667	4.25299e-13	0.00086	6.84695e-13	0.000881667	1.01911e-12	0.000923333	1.48227e-12	0.000963333	2.11106e-12	0.000985	2.93679e-12	0.000978333	3.87964e-12	0.000938333	4.92871e-12	0.000888333	6.07203e-12	0.000831667	7.32675e-12	0.000773333	8.72428e-12	0.00072	1.07145e-11	0.000655
15.1	1.92497e-13	0.00105667	4.17137e-13	0.000866667	6.71725e-13	0.000886667	1.00086e-12	0.00093	1.46033e-12	0.000968333	2.08784e-12	0.000991667	2.90001e-12	0.000983333	3.84442e-12	0.000945	4.8799e-12	0.000891667	6.02039e-12	0.000833333	7.26832e-12	0.00078	8.65857e-12	0.000725	1.0637e-11	0.000658333
15.3	1.87968e-13	0.00107167	4.08553e-13	0.000876667	6.59816e-13	0.000896667	9.86038e-13	0.000935	1.44148e-12	0.000975	2.05973e-12	0.001	2.86551e-12	0.000988333	3.80902e-12	0.000948333	4.83492e-12	0.000895	5.97147e-12	0.000836667	7.22664e-12	0.00078	8.58441e-12	0.000725	1.05706e-11	0.000661667
15.5	1.83529e-13	0.00108333	4.011e-13	0.000883333	6.4852e-13	0.000906667	9.6946e-13	0.000943333	1.41935e-12	0.000981667	2.03537e-12	0.00100167	2.838e-12	0.000993333	3.76682e-12	0.000953333	4.79361e-12	0.0009	5.92732e-12	0.000841667	7.15482e-12	0.000783333	8.52483e-12	0.000728333	1.04928e-11	0.000665
15.7	1.79034e-13	0.00109667	3.93321e-13	0.000891667	6.36913e-13	0.00091	9.54486e-13	0.00095	1.39807e-12	0.000988333	2.00765e-12	0.00101167	2.80524e-12	0.000998333	3.72787e-12	0.000958333	4.74599e-12	0.000903333	5.8739e-12	0.000843333	7.10533e-12	0.00079	8.46726e-12	0.00073	1.04187e-11	0.000665
15.9	1.75048e-13	0.00111	3.85481e-13	0.000901667	6.25591e-13	0.000916667	9.38544e-13	0.000956667	1.37718e-12	0.000995	1.98209e-12	0.00101333	2.77269e-12	0.00100333	3.68927e-12	0.000961667	4.69942e-12	0.000908333	5.82347e-12	0.000846667	7.04985e-12	0.00079	8.39751e-12	0.000735	1.03437e-11	0.000666667
16.1	1.70852e-13	0.00112333	3.7751e-13	0.000908333	6.14224e-13	0.000926667	9.24485e-13	0.000963333	1.35648e-12	0.001	1.95582e-12	0.00102167	2.74124e-12	0.00100833	3.65401e-12	0.000968333	4.65796e-12	0.00091	5.78053e-12	0.000851667	7.00475e-12	0.000791667	8.33247e-12	0.000735	1.02629e-11	0.000668333
16.3	1.66844e-13	0.00113667	3.69415e-13	0.000916667	6.0323e-13	0.000933333	9.08185e-13	0.00097	1.33715e-12	0.00100667	1.9289e-12	0.00102667	2.70669e-12	0.001015	3.61056e-12	0.00097	4.61445e-12	0.000915	5.72496e-12	0.000853333	6.93799e-12	0.000795	8.27364e-12	0.00074	1.01973e-11	0.000675
16.5	1.62494e-13	0.00115167	3.62584e-13	0.000926667	5.91589e-13	0.000938333	8.9262e-13	0.000978333	1.3172e-12	0.00101333	1.90793e-12	0.00103167	2.67649e-12	0.00101833	3.5738e-12	0.000978333	4.57183e-12	0.000918333	5.67821e-12	0.000858333	6.88465e-12	0.0008	8.21049e-12	0.000741667	1.01228e-11	0.000675
16.7	1.58369e-13	0.001165	3.54963e-13	0.000933333	5.80239e-13	0.000946667	8.78269e-13	0.000983333	1.29748e-12	0.00102	1.88059e-12	0.00104167	2.64319e-12	0.001025	3.5338e-12	0.000978333	4.52517e-12	0.000923333	5.6279e-12	0.000861667	6.82748e-12	0.0008	8.14835e-12	0.000745	1.00524e-11	0.000675
16.9	1.5481e-13	0.00118	3.48012e-13	0.000941667	5.69938e-13	0.000956667	8.64514e-13	0.000991667	1.27988e-12	0.00102667	1.8557e-12	0.00104167	2.61535e-12	0.00102833	3.49571e-12	0.000985	4.48409e-12	0.000928333	5.57873e-12	0.000865	6.77267e-12	0.000803333	8.08388e-12	0.000748333	9.98056e-12	0.000678333
17.1	1.51046e-13	0.00119333	3.4042e-13	0.000951667	5.60295e-13	0.000965	8.50987e-13	0.001	1.26127e-12	0.00103333	1.83018e-12	0.00105167	2.58466e-12	0.00103667	3.46556e-12	0.000988333	4.44592e-12	0.00093	5.53097e-12	0.000868333	6.71381e-12	0.00081	8.02885e-12	0.00075	9.90959e-12	0.000685
17.3	1.47218e-13	0.00121	3.33466e-13	0.000961667	5.48672e-13	0.000971667	8.36365e-13	0.00100667	1.24295e-12	0.00103833	1.80778e-12	0.00106	2.5504e-12	0.00104	3.43238e-12	0.000995	4.40229e-12	0.000936667	5.4788e-12	0.000871667	6.66269e-12	0.00081	7.96994e-12	0.000751667	9.84572e-12	0.000685
17.5	1.43582e-13	0.00122167	3.26641e-13	0.000971667	5.38788e-13	0.000976667	8.22392e-13	0.001015	1.22282e-12	0.00104667	1.78392e-12	0.00106167	2.52595e-12	0.00104667	3.39909e-12	0.000998333	4.35724e-12	0.000938333	5.43526e-12	0.000875	6.61014e-12	0.000813333	7.90685e-12	0.000755	9.77394e-12	0.000685
17.7	1.40186e-13	0.00124	3.20082e-13	0.000978333	5.28918e-13	0.000986667	8.08411e-13	0.00102	1.20431e-12	0.001055	1.75921e-12	0.00107167	2.49477e-12	0.001055	3.35671e-12	0.001005	4.31761e-12	0.000945	5.3865e-12	0.00088	6.55176e-12	0.000818333	7.85114e-12	0.00076	9.70089e-12	0.000686667
17.9	1.36789e-13	0.001255	3.13759e-13	0.000988333	5.19156e-13	0.000996667	7.93828e-13	0.00103	1.18779e-12	0.00106167	1.7341e-12	0.00107833	2.46532e-12	0.00105833	3.32448e-12	0.00100833	4.28302e-12	0.000948333	5.3458e-12	0.000881667	6.50082e-12	0.00082	7.78354e-12	0.00076	9.63391e-12	0.000693333
18.1	1.33304e-13	0.00127	3.07142e-13	0.000998333	5.10055e-13	0.001005	7.81094e-13	0.00103667	1.16814e-12	0.00106833	1.71356e-12	0.00108167	2.43449e-12	0.001065	3.29375e-12	0.001015	4.24422e-12	0.000951667	5.30062e-12	0.000888333	6.4467e-12	0.000823333	7.72316e-12	0.000761667	9.57396e-12	0.000695
18.3	1.29949e-13	0.001285	3.01075e-13	0.00100833	5.00765e-13	0.00101333	7.67299e-13	0.00104667	1.15109e-12	0.00107667	1.69066e-12	0.00109167	2.40637e-12	0.00106833	3.25595e-12	0.00101833	4.20169e-12	0.000958333	5.26144e-12	0.00089	6.39309e-12	0.000828333	7.66094e-12	0.000768333	9.50301e-12	0.000695
18.5	1.26834e-13	0.00130167	2.94248e-13	0.00101833	4.90948e-13	0.00102	7.54266e-13	0.00105333	1.13364e-12	0.00108167	1.67064e-12	0.00109333	2.37892e-12	0.001075	3.22333e-12	0.00102333	4.16131e-12	0.000958333	5.20705e-12	0.000893333	6.3441e-12	0.000831667	7.61113e-12	0.00077	9.43067e-12	0.000696667
18.7	1.23588e-13	0.00131833	2.88755e-13	0.00102833	4.81216e-13	0.00102833	7.42771e-13	0.00106	1.11731e-12	0.00109	1.64376e-12	0.00110167	2.34804e-12	0.00108	3.18737e-12	0.00102833	4.1184e-12	0.000965	5.15776e-12	0.000898333	6.28903e-12	0.000831667	7.55391e-12	0.000771667	9.35408e-12	0.000701667
18.9	1.20651e-13	0.00133167	2.82139e-13	0.00103833	4.72691e-13	0.00103667	7.3137e-13	0.00107	1.09957e-12	0.00109833	1.62386e-12	0.00111167	2.32494e-12	0.001085	3.1525e-12	0.00103333	4.0802e-12	0.000968333	5.12176e-12	0.0009	6.24549e-12	0.000836667	7.49561e-12	0.000773333	9.28858e-12	0.000705
19.1	1.17689e-13	0.00135167	2.76451e-13	0.00104833	4.64615e-13	0.00104667	7.15934e-13	0.00107667	1.08323e-12	0.00110667	1.60343e-12	0.00111667	2.29489e-12	0.00109333	3.1203e-12	0.00103833	4.04173e-12	0.000973333	5.07437e-12	0.000905	6.19581e-12	0.000841667	7.43891e-12	0.00078	9.22435e-12	0.000705
19.3	1.14639e-13	0.00137167	2.70247e-13	0.00105833	4.54732e-13	0.00105667	7.04753e-13	0.001085	1.06599e-12	0.00111167	1.57971e-12	0.00112167	2.26704e-12	0.00109833	3.0917e-12	0.00104333	4.00158e-12	0.000978333	5.03084e-12	0.000908333	6.14254e-12	0.000841667	7.38271e-12	0.00078	9.15841e-12	0.000706667
19.5	1.11763e-13	0.00138333	2.64763e-13	0.00106833	4.46827e-13	0.00106667	6.92905e-13	0.00109333	1.05031e-12	0.00112	1.56119e-12	0.00113167	2.23944e-12	0.001105	3.05478e-12	0.00105	3.95928e-12	0.000983333	4.98496e-12	0.00091	6.09736e-12	0.000845	7.32408e-12	0.000783333	9.10114e-12	0.000711667
19.7	1.08971e-13	0.00140333	2.59134e-13	0.00107833	4.38813e-13	0.00107667	6.81716e-13	0.0011	1.0343e-12	0.00112667	1.53983e-12	0.001135	2.21602e-12	0.00111	3.02742e-12	0.00105333	3.92143e-12	0.000988333	4.94021e-12	0.000918333	6.05181e-12	0.000851667	7.27717e-12	0.000788333	9.03835e-12	0.000715
19.9	1.06039e-13	0.00142167	2.53881e-13	0.00108833	4.29581e-13	0.00108333	6.68719e-13	0.00111	1.01811e-12	0.00113667	1.51557e-12	0.00114333	2.18832e-12	0.001115	2.98857e-12	0.00106	3.88837e-12	0.000991667	4.89612e-12	0.000918333	6.0035e-12	0.000851667	7.21987e-12	0.00079	8.97627e-12	0.000715
20.1	1.03588e-13	0.00144167	2.48216e-13	0.0011	4.21238e-13	0.00109333	6.58142e-13	0.00111833	1.00383e-12	0.00114333	1.4952e-12	0.00115167	2.16374e-12	0.00112167	2.95169e-12	0.00106333	3.85045e-12	0.000996667	4.85037e-12	0.000925	5.95541e-12	0.000855	7.16133e-12	0.00079	8.90147e-12	0.000718333
20.3	1.01032e-13	0.00145833	2.43383e-13	0.00111	4.13118e-13	0.00110333	6.46917e-13	0.00112667	9.88522e-13	0.00115167	1.47713e-12	0.00115667	2.13883e-12	0.00113	2.9302e-12	0.00107167	3.81378e-12	0.001	4.80626e-12	0.000928333	5.90367e-12	0.00086	7.10932e-12	0.000793333	8.84312e-12	0.00072
20.5	9.82517e-14	0.00147333	2.38217e-13	0.00112	4.05959e-13	0.00111167	6.36325e-13	0.00113667	9.74113e-13	0.00116	1.45675e-12	0.00116333	2.11318e-12	0.00113333	2.90094e-12	0.00107333	3.77712e-12	0.00100333	4.76579e-12	0.000931667	5.85416e-12	0.000861667	7.05438e-12	0.0008	8.7849e-12	0.000725
20.7	9.55372e-14	0.001495	2.33472e-13	0.001135	3.97605e-13	0.00112167	6.24845e-13	0.001145	9.56403e-13	0.00116667	1.4397e-12	0.00117167	2.09069e-12	0.00114167	2.86246e-12	0.00108167	3.74289e-12	0.00101	4.72595e-12	0.000938333	5.80133e-12	0.000866667	7.00202e-12	0.0008	8.71813e-12	0.000725
20.9	9.32332e-14	0.00151333	2.28056e-13	0.00114667	3.90044e-13	0.00113167	6.13417e-13	0.00115333	9.42593e-13	0.001175	1.41895e-12	0.00118	2.06128e-12	0.00115	2.83564e-12	0.001085	3.70243e-12	0.00101333	4.68921e-12	0.000938333	5.75989e-12	0.00087	6.9453e-12	0.000803333	8.65627e-12	0.000728333
21.1	9.10537e-14	0.00153333	2.23136e-13	0.00115833	3.82448e-13	0.00114167	6.04128e-13	0.00116333	9.29447e-13	0.00118333	1.39968e-12	0.001185	2.03515e-12	0.00115167	2.80815e-12	0.00109167	3.67339e-12	0.00102	4.65032e-12	0.000943333	5.70709e-12	0.000871667	6.89625e-12	0.00081	8.5965e-12	0.00073
21.3	8.85663e-14	0.00155333	2.18311e-13	0.00116833	3.75473e-13	0.00115167	5.92636e-13	0.00117167	9.13755e-13	0.00119333	1.37964e-12	0.001195	2.01257e-12	0.00116167	2.7748e-12	0.00109833	3.63103e-12	0.00102167	4.60411e-12	0.000948333	5.66484e-12	0.000878333	6.84228e-12	0.00081	8.53385e-12	0.000735
21.5	8.63747e-14	0.00157333	2.13807e-13	0.00117833	3.67676e-13	0.00116167	5.82109e-13	0.00118167	9.00367e-13	0.00120167	1.35911e-12	0.00120167	1.98984e-12	0.001165	2.74415e-12	0.00110167	3.60402e-12	0.00103	4.56692e-12	0.00095	5.61688e-12	0.00088	6.79033e-12	0.000813333	8.46601e-12	0.000735
21.7	8.4048e-14	0.00159333	2.09448e-13	0.00119	3.60994e-13	0.00117167	5.72615e-13	0.00119167	8.85161e-13	0.00120833	1.33958e-12	0.00121	1.96754e-12	0.00117167	2.7123e-12	0.00110833	3.56581e-12	0.00103167	4.52782e-12	0.000955	5.57609e-12	0.000883333	6.73057e-12	0.000816667	8.41451e-12	0.000738333
21.9	8.18972e-14	0.00161333	2.04915e-13	0.00120667	3.53568e-13	0.00118167	5.62089e-13	0.0012	8.71659e-13	0.00121667	1.32309e-12	0.001215	1.94091e-12	0.00118167	2.68811e-12	0.00111167	3.53271e-12	0.00103667	4.48645e-12	0.000958333	5.52534e-12	0.000888333	6.68462e-12	0.00082	8.35681e-12	0.00074
22.1	7.97276e-14	0.001635	2.0015e-13	0.00121833	3.46742e-13	0.00119333	5.52684e-13	0.00121	8.58341e-13	0.001225	1.30469e-12	0.001225	1.9164e-12	0.00118833	2.66053e-12	0.00112167	3.49999e-12	0.00104167	4.44582e-12	0.000963333	5.48039e-12	0.00089	6.62894e-12	0.000821667	8.29592e-12	0.000745
22.3	7.75418e-14	0.00165833	1.95658e-13	0.00122833	3.4048e-13	0.00120167	5.42019e-13	0.00122	8.44772e-13	0.00123333	1.28779e-12	0.00123333	1.89083e-12	0.00119167	2.63187e-12	0.001125	3.46455e-12	0.00104667	4.40935e-12	0.000968333	5.44276e-12	0.000893333	6.58273e-12	0.000823333	8.23665e-12	0.000746667
22.5	7.54094e-14	0.00168167	1.91817e-13	0.00123833	3.32964e-13	0.00121167	5.33222e-13	0.00122667	8.29544e-13	0.00124333	1.26839e-12	0.00124167	1.86838e-12	0.00120167	2.60143e-12	0.00113167	3.43111e-12	0.00105167	4.37134e-12	0.000971667	5.40397e-12	0.000898333	6.53665e-12	0.000828333	8.17438e-12	0.00075
22.7	7.36941e-14	0.00170333	1.87311e-13	0.00125667	3.27172e-13	0.00122667	5.24094e-13	0.00124	8.17421e-13	0.00125333	1.25045e-12	0.001245	1.84866e-12	0.00120667	2.57387e-12	0.001135	3.39764e-12	0.00105667	4.33652e-12	0.000975	5.3506e-12	0.0009	6.48324e-12	0.000831667	8.12152e-12	0.00075
22.9	7.17168e-14	0.00172333	1.83285e-13	0.00126833	3.21076e-13	0.001235	5.13468e-13	0.00124833	8.06069e-13	0.00126333	1.23469e-12	0.001255	1.82502e-12	0.00121167	2.54739e-12	0.00114167	3.36485e-12	0.00106167	4.29718e-12	0.000978333	5.31344e-12	0.000903333	6.4425e-12	0.000833333	8.06271e-12	0.000753333
23.1	6.97875e-14	0.001745	1.79374e-13	0.00127833	3.14491e-13	0.00124833	5.04543e-13	0.00125833	7.91294e-13	0.00127333	1.2167e-12	0.001265	1.80028e-12	0.00122167	2.52218e-12	0.00114667	3.33422e-12	0.00106667	4.25922e-12	0.000983333	5.26905e-12	0.000908333	6.38663e-12	0.000836667	8.00032e-12	0.000758333
23.3	6.8044e-14	0.00177	1.75326e-13	0.00129167	3.0763e-13	0.00125833	4.96708e-13	0.00126833	7.80437e-13	0.00128	1.19983e-12	0.00127167	1.77948e-12	0.00122667	2.49237e-12	0.00115333	3.30205e-12	0.00107167	4.21432e-12	0.000988333	5.22068e-12	0.00091	6.33428e-12	0.000841667	7.94303e-12	0.00076
23.5	6.62427e-14	0.00179333	1.71275e-13	0.00130833	3.01935e-13	0.00127	4.88001e-13	0.00128	7.69211e-13	0.00129	1.18057e-12	0.00128	1.75875e-12	0.00123333	2.46715e-12	0.00116	3.2657e-12	0.00107667	4.1753e-12	0.000991667	5.17407e-12	0.000916667	6.28353e-12	0.000843333	7.88402e-12	0.000761667
23.7	6.41968e-14	0.001815	1.67529e-13	0.00132	2.95941e-13	0.00128167	4.7861e-13	0.00128833	7.56882e-13	0.0013	1.16483e-12	0.00128833	1.73901e-12	0.00124167	2.43969e-12	0.00116333	3.23551e-12	0.00108167	4.14242e-12	0.000996667	5.13318e-12	0.000918333	6.23867e-12	0.000846667	7.83355e-12	0.000761667
23.9	6.26861e-14	0.00184167	1.64096e-13	0.00133667	2.90341e-13	0.00129167	4.70322e-13	0.0013	7.42528e-13	0.00130833	1.14919e-12	0.001295	1.71759e-12	0.00125167	2.40976e-12	0.00117333	3.20511e-12	0.001085	4.10423e-12	0.00100167	5.09299e-12	0.000921667	6.19105e-12	0.000851667	7.78607e-12	0.00077
24.1	6.11898e-14	0.00186667	1.60154e-13	0.00134667	2.84411e-13	0.00130333	4.61983e-13	0.00131	7.32565e-13	0.00131667	1.13527e-12	0.001305	1.69648e-12	0.001255	2.38645e-12	0.00117667	3.17401e-12	0.00109167	4.06485e-12	0.001005	5.04762e-12	0.000928333	6.1459e-12	0.000851667	7.72157e-12	0.00077
24.3	5.942e-14	0.00189	1.56648e-13	0.00136	2.78821e-13	0.00131667	4.53709e-13	0.00132167	7.19196e-13	0.00132833	1.12008e-12	0.001315	1.67428e-12	0.00126167	2.3606e-12	0.00118333	3.14277e-12	0.001095	4.03156e-12	0.00101167	5.01245e-12	0.000928333	6.09922e-12	0.000856667	7.66389e-12	0.000771667
24.5	5.78175e-14	0.00191667	1.53362e-13	0.00137833	2.73106e-13	0.00132833	4.44799e-13	0.00133167	7.08879e-13	0.001335	1.09976e-12	0.00132167	1.65484e-12	0.00127167	2.33441e-12	0.00119	3.10879e-12	0.00110167	3.99743e-12	0.00101167	4.97467e-12	0.000933333	6.05195e-12	0.00086	7.60885e-12	0.000776667
24.7	5.62647e-14	0.00194333	1.49986e-13	0.00139	2.6753e-13	0.00134167	4.37567e-13	0.00134333	6.96968e-13	0.001345	1.08672e-12	0.00133167	1.63168e-12	0.00127667	2.30499e-12	0.001195	3.08361e-12	0.00110833	3.95783e-12	0.00102167	4.92684e-12	0.000938333	6.00725e-12	0.000861667	7.55594e-12	0.00078
24.9	5.48849e-14	0.00197	1.46494e-13	0.001405	2.62584e-13	0.00135167	4.2948e-13	0.001355	6.85216e-13	0.00135667	1.0714e-12	0.00133833	1.61473e-12	0.00128333	2.2825e-12	0.00120333	3.04989e-12	0.00111167	3.92363e-12	0.00102167	4.88827e-12	0.00094	5.95749e-12	0.000866667	7.50501e-12	0.00078
25.1	5.31764e-14	0.00199333	1.43325e-13	0.00142	2.57119e-13	0.00136333	4.21837e-13	0.00136667	6.77003e-13	0.001365	1.05478e-12	0.00135	1.58992e-12	0.00129333	2.25908e-12	0.00120667	3.01735e-12	0.00111833	3.88726e-12	0.00102833	4.84812e-12	0.000943333	5.9142e-12	0.00087	7.44323e-12	0.000783333
25.3	5.19603e-14	0.00202	1.40046e-13	0.001435	2.52165e-13	0.00138	4.13115e-13	0.00137833	6.6465e-13	0.00137667	1.03949e-12	0.00135833	1.57403e-12	0.00130167	2.23213e-12	0.00121333	2.98946e-12	0.00112	3.85389e-12	0.00103167	4.81011e-12	0.000948333	5.87528e-12	0.000871667	7.39801e-12	0.00079
25.5	5.05807e-14	0.00204833	1.3692e-13	0.00145	2.4682e-13	0.00139167	4.07348e-13	0.00138833	6.53432e-13	0.00138833	1.02491e-12	0.00136667	1.55203e-12	0.00130667	2.21033e-12	0.00122167	2.96058e-12	0.00112667	3.82387e-12	0.00103667	4.76749e-12	0.000953333	5.82577e-12	0.000878333	7.3411e-12	0.00079

## Sheet: 14 cm
Depth(cm)	0.1MeV	SD (+/-)	0.2MeV	SD (+/-)	0.3MeV	SD (+/-)	0.425MeV	SD (+/-)	0.6MeV	SD (+/-)	0.85MeV	SD (+/-)	1.2MeV	SD (+/-)	1.65MeV	SD (+/-)	2.2MeV	SD (+/-)	2.875MeV	SD (+/-)	3.675MeV	SD (+/-)	4.625MeV	SD (+/-)	6.075MeV	SD (+/-)
0.1	6.11407e-13	0.000541667	1.19545e-12	0.000535	1.76178e-12	0.000586667	2.35447e-12	0.000643333	2.941e-12	0.000713333	3.29264e-12	0.000796667	3.12424e-12	0.00089	2.70002e-12	0.00098	2.29829e-12	0.00107	1.96385e-12	0.00115833	1.70496e-12	0.00123333	1.5118e-12	0.00130333	1.33609e-12	0.00137667
0.3	6.25928e-13	0.000538333	1.21803e-12	0.00053	1.8221e-12	0.000575	2.52573e-12	0.000621667	3.41896e-12	0.000661667	4.55126e-12	0.000691667	5.68475e-12	0.000711667	5.95989e-12	0.000745	5.49873e-12	0.000795	4.86315e-12	0.00084	4.29038e-12	0.00089	3.83438e-12	0.000938333	3.3996e-12	0.000991667
0.5	6.33339e-13	0.000531667	1.22229e-12	0.000525	1.82238e-12	0.000571667	2.52283e-12	0.000618333	3.41328e-12	0.000661667	4.53395e-12	0.000691667	5.88637e-12	0.000691667	7.22591e-12	0.000681667	7.67924e-12	0.000691667	7.29178e-12	0.000715	6.63368e-12	0.000745	6.00953e-12	0.000776667	5.38472e-12	0.00082
0.7	6.38047e-13	0.000531667	1.22424e-12	0.000521667	1.82101e-12	0.000571667	2.515e-12	0.000616667	3.39526e-12	0.000661667	4.50694e-12	0.000691667	5.84619e-12	0.000691667	7.32058e-12	0.000671667	8.65693e-12	0.00065	9.05912e-12	0.000651667	8.66546e-12	0.000668333	8.01514e-12	0.000688333	7.26445e-12	0.000715
0.9	6.39434e-13	0.000531667	1.22051e-12	0.000521667	1.81498e-12	0.00057	2.5028e-12	0.000616667	3.37996e-12	0.000661667	4.48327e-12	0.000691667	5.81309e-12	0.000693333	7.27411e-12	0.000673333	8.81503e-12	0.000643333	1.00321e-11	0.000621667	1.02386e-11	0.000621667	9.79816e-12	0.00063	9.02549e-12	0.000651667
1.1	6.39869e-13	0.000533333	1.21707e-12	0.00052	1.80621e-12	0.00057	2.48934e-12	0.000616667	3.35663e-12	0.000661667	4.45348e-12	0.000691667	5.78305e-12	0.000695	7.22729e-12	0.000675	8.76403e-12	0.000643333	1.03577e-11	0.000611667	1.12955e-11	0.000593333	1.12783e-11	0.000593333	1.06515e-11	0.000605
1.3	6.38999e-13	0.000533333	1.21101e-12	0.000521667	1.79561e-12	0.00057	2.47559e-12	0.000616667	3.33646e-12	0.000661667	4.42104e-12	0.000691667	5.73322e-12	0.000695	7.1693e-12	0.000676667	8.70214e-12	0.000645	1.03535e-11	0.000611667	1.18436e-11	0.000581667	1.24076e-11	0.000571667	1.21116e-11	0.000571667
1.5	6.3672e-13	0.000536667	1.20433e-12	0.000521667	1.78499e-12	0.00057	2.45574e-12	0.000616667	3.31033e-12	0.000661667	4.39367e-12	0.000693333	5.69611e-12	0.000698333	7.11864e-12	0.00068	8.6362e-12	0.000646667	1.02905e-11	0.000611667	1.2013e-11	0.000573333	1.31744e-11	0.000553333	1.33627e-11	0.000546667
1.7	6.3372e-13	0.000538333	1.19614e-12	0.000523333	1.77037e-12	0.00057	2.4382e-12	0.000616667	3.28844e-12	0.000661667	4.35806e-12	0.000693333	5.64732e-12	0.000701667	7.06563e-12	0.000681667	8.57345e-12	0.00065	1.02202e-11	0.000611667	1.19834e-11	0.000573333	1.36104e-11	0.000546667	1.44005e-11	0.00053
1.9	6.30456e-13	0.000538333	1.18816e-12	0.000523333	1.75696e-12	0.000571667	2.41771e-12	0.000616667	3.26079e-12	0.000663333	4.31959e-12	0.000693333	5.60752e-12	0.000701667	7.02089e-12	0.000681667	8.51948e-12	0.00065	1.01478e-11	0.000613333	1.19084e-11	0.000578333	1.37656e-11	0.000543333	1.51881e-11	0.000516667
2.1	6.26065e-13	0.000541667	1.17758e-12	0.000526667	1.7418e-12	0.000571667	2.40009e-12	0.00062	3.23249e-12	0.000663333	4.28765e-12	0.000696667	5.56633e-12	0.000701667	6.97399e-12	0.000683333	8.46143e-12	0.000653333	1.00754e-11	0.000615	1.18199e-11	0.000581667	1.37542e-11	0.000543333	1.57435e-11	0.00051
2.3	6.21276e-13	0.000546667	1.16646e-12	0.000526667	1.72626e-12	0.000571667	2.3788e-12	0.000623333	3.20551e-12	0.000666667	4.25102e-12	0.0007	5.51823e-12	0.000703333	6.91345e-12	0.000685	8.39187e-12	0.000653333	1.00108e-11	0.00062	1.17473e-11	0.000581667	1.36737e-11	0.000543333	1.60679e-11	0.000505
2.5	6.15049e-13	0.000546667	1.15545e-12	0.000526667	1.70972e-12	0.000571667	2.35804e-12	0.000625	3.17414e-12	0.000668333	4.21884e-12	0.0007	5.46909e-12	0.000705	6.86471e-12	0.000688333	8.32472e-12	0.000656667	9.93099e-12	0.000621667	1.16681e-11	0.000583333	1.35988e-11	0.000545	1.62046e-11	0.000503333
2.7	6.09715e-13	0.00055	1.14319e-12	0.00053	1.69307e-12	0.000578333	2.33498e-12	0.000625	3.15063e-12	0.000671667	4.17624e-12	0.000703333	5.42992e-12	0.00071	6.80495e-12	0.000691667	8.27139e-12	0.00066	9.85972e-12	0.000621667	1.15857e-11	0.000583333	1.34974e-11	0.000546667	1.62248e-11	0.000501667
2.9	6.03703e-13	0.000555	1.13028e-12	0.00053	1.67579e-12	0.00058	2.30883e-12	0.000626667	3.12075e-12	0.000671667	4.14414e-12	0.000703333	5.38324e-12	0.000711667	6.75355e-12	0.000691667	8.20293e-12	0.00066	9.79459e-12	0.000623333	1.14928e-11	0.000583333	1.34028e-11	0.000546667	1.61636e-11	0.000505
3.1	5.96031e-13	0.000556667	1.1189e-12	0.000536667	1.65787e-12	0.00058	2.28631e-12	0.000626667	3.09385e-12	0.000673333	4.1039e-12	0.000706667	5.33276e-12	0.000713333	6.69947e-12	0.000693333	8.14152e-12	0.000663333	9.71545e-12	0.000625	1.14215e-11	0.000588333	1.33194e-11	0.000551667	1.60525e-11	0.000505
3.3	5.89588e-13	0.00056	1.10637e-12	0.000536667	1.63786e-12	0.000581667	2.26534e-12	0.00063	3.06027e-12	0.000675	4.06562e-12	0.00071	5.29059e-12	0.000715	6.64056e-12	0.000695	8.07637e-12	0.000663333	9.63567e-12	0.000628333	1.1334e-11	0.000591667	1.32184e-11	0.000553333	1.59478e-11	0.000506667
3.5	5.82655e-13	0.000566667	1.09336e-12	0.000538333	1.61968e-12	0.000583333	2.23733e-12	0.000633333	3.02607e-12	0.000678333	4.03263e-12	0.000711667	5.24489e-12	0.000716667	6.58404e-12	0.000698333	8.02297e-12	0.000666667	9.56885e-12	0.000631667	1.12405e-11	0.000591667	1.31256e-11	0.000553333	1.58375e-11	0.000506667
3.7	5.743e-13	0.000568333	1.07887e-12	0.00054	1.60143e-12	0.000588333	2.2144e-12	0.000635	2.99944e-12	0.000681667	3.99764e-12	0.000713333	5.20793e-12	0.000721667	6.5284e-12	0.000701667	7.96288e-12	0.00067	9.50269e-12	0.000631667	1.11685e-11	0.000593333	1.30321e-11	0.000556667	1.57281e-11	0.00051
3.9	5.66762e-13	0.000575	1.06547e-12	0.000546667	1.58193e-12	0.00059	2.18956e-12	0.000636667	2.96334e-12	0.000683333	3.9508e-12	0.000715	5.15589e-12	0.000723333	6.47004e-12	0.000703333	7.89518e-12	0.000671667	9.43505e-12	0.000633333	1.10933e-11	0.000593333	1.29525e-11	0.000556667	1.56239e-11	0.00051
4.1	5.58711e-13	0.000578333	1.05205e-12	0.000548333	1.56511e-12	0.000591667	2.16572e-12	0.00064	2.93252e-12	0.000685	3.91255e-12	0.000718333	5.10712e-12	0.000723333	6.41308e-12	0.000705	7.82516e-12	0.000673333	9.36715e-12	0.000635	1.1016e-11	0.000596667	1.28612e-11	0.00056	1.55138e-11	0.000515
4.3	5.50656e-13	0.000581667	1.03805e-12	0.000548333	1.54431e-12	0.000596667	2.13644e-12	0.000641667	2.90412e-12	0.000688333	3.8746e-12	0.000721667	5.0631e-12	0.000726667	6.36757e-12	0.000708333	7.76534e-12	0.000676667	9.29399e-12	0.00064	1.09342e-11	0.000601667	1.27575e-11	0.000563333	1.54052e-11	0.000515
4.5	5.42565e-13	0.000588333	1.02371e-12	0.000551667	1.52517e-12	0.000598333	2.11558e-12	0.000645	2.86623e-12	0.000691667	3.83404e-12	0.000723333	5.01315e-12	0.000731667	6.31764e-12	0.000711667	7.70254e-12	0.00068	9.22107e-12	0.000641667	1.08615e-11	0.000601667	1.26614e-11	0.000563333	1.52965e-11	0.000516667
4.7	5.34933e-13	0.000591667	1.00847e-12	0.000558333	1.50507e-12	0.0006	2.08834e-12	0.00065	2.84032e-12	0.000695	3.79494e-12	0.000725	4.9606e-12	0.000733333	6.2553e-12	0.000713333	7.64676e-12	0.000681667	9.14417e-12	0.000641667	1.07777e-11	0.000603333	1.25718e-11	0.000563333	1.51964e-11	0.000516667
4.9	5.25934e-13	0.000598333	9.94439e-13	0.000558333	1.48529e-12	0.000603333	2.06671e-12	0.00065	2.80917e-12	0.000695	3.75693e-12	0.000731667	4.91141e-12	0.000735	6.20515e-12	0.000715	7.57702e-12	0.000683333	9.0771e-12	0.000645	1.07042e-11	0.000605	1.24914e-11	0.000566667	1.51038e-11	0.000518333
5.1	5.17804e-13	0.000601667	9.80678e-13	0.000561667	1.46231e-12	0.000606667	2.03901e-12	0.000655	2.77746e-12	0.000698333	3.71718e-12	0.000733333	4.86645e-12	0.00074	6.14643e-12	0.000718333	7.52114e-12	0.000683333	9.0124e-12	0.000646667	1.06161e-11	0.000606667	1.24084e-11	0.000568333	1.49964e-11	0.00052
5.3	5.08767e-13	0.000608333	9.65186e-13	0.000568333	1.44383e-12	0.000611667	2.0126e-12	0.00066	2.74553e-12	0.000703333	3.67798e-12	0.000735	4.82571e-12	0.000741667	6.09547e-12	0.000721667	7.45226e-12	0.00069	8.94069e-12	0.00065	1.05348e-11	0.000611667	1.23159e-11	0.000571667	1.48944e-11	0.000523333
5.5	5.00418e-13	0.000611667	9.51273e-13	0.000568333	1.42418e-12	0.000613333	1.98698e-12	0.00066	2.71025e-12	0.000705	3.64248e-12	0.00074	4.77584e-12	0.000743333	6.04008e-12	0.000723333	7.38911e-12	0.000691667	8.86441e-12	0.000651667	1.04587e-11	0.000611667	1.22256e-11	0.000573333	1.47854e-11	0.000525
5.7	4.91867e-13	0.000618333	9.36147e-13	0.000575	1.40489e-12	0.000616667	1.96054e-12	0.000661667	2.67946e-12	0.000708333	3.6026e-12	0.000741667	4.73055e-12	0.000746667	5.97999e-12	0.000725	7.32996e-12	0.000693333	8.78463e-12	0.000653333	1.03867e-11	0.000613333	1.2131e-11	0.000573333	1.46887e-11	0.000526667
5.9	4.83348e-13	0.000623333	9.21257e-13	0.000578333	1.38532e-12	0.00062	1.93491e-12	0.00067	2.64897e-12	0.000715	3.56311e-12	0.000743333	4.68483e-12	0.000751667	5.93023e-12	0.000731667	7.26794e-12	0.000693333	8.72173e-12	0.000656667	1.03045e-11	0.000615	1.20476e-11	0.000576667	1.45794e-11	0.000526667
6.1	4.74395e-13	0.000628333	9.07064e-13	0.00058	1.36526e-12	0.000625	1.91159e-12	0.00067	2.61735e-12	0.000715	3.52452e-12	0.000748333	4.64179e-12	0.000753333	5.87827e-12	0.000731667	7.20858e-12	0.0007	8.65355e-12	0.00066	1.02258e-11	0.000618333	1.19591e-11	0.000578333	1.44783e-11	0.000528333
6.3	4.66349e-13	0.000636667	8.92819e-13	0.000586667	1.34419e-12	0.000626667	1.88601e-12	0.000673333	2.58523e-12	0.000718333	3.48823e-12	0.000751667	4.59464e-12	0.000755	5.82139e-12	0.000735	7.14353e-12	0.000701667	8.58116e-12	0.000661667	1.01503e-11	0.000621667	1.18793e-11	0.000581667	1.43751e-11	0.000531667
6.5	4.57861e-13	0.00064	8.79302e-13	0.000588333	1.32591e-12	0.00063	1.8608e-12	0.00068	2.55362e-12	0.000725	3.44874e-12	0.000755	4.54787e-12	0.000761667	5.76959e-12	0.000738333	7.08506e-12	0.000703333	8.52492e-12	0.000663333	1.00751e-11	0.000621667	1.17982e-11	0.000583333	1.42859e-11	0.000535
6.7	4.49179e-13	0.000648333	8.64019e-13	0.000593333	1.30543e-12	0.000636667	1.83604e-12	0.00068	2.52327e-12	0.000725	3.41025e-12	0.000758333	4.49823e-12	0.000763333	5.71706e-12	0.000741667	7.02552e-12	0.000706667	8.4559e-12	0.000665	9.99392e-12	0.000625	1.17034e-11	0.000583333	1.41872e-11	0.000535
6.9	4.40722e-13	0.000653333	8.50127e-13	0.000598333	1.28615e-12	0.000638333	1.8097e-12	0.000683333	2.49265e-12	0.000728333	3.37089e-12	0.000761667	4.45265e-12	0.000765	5.66844e-12	0.000743333	6.96113e-12	0.000711667	8.38816e-12	0.00067	9.92372e-12	0.000626667	1.16192e-11	0.000585	1.40852e-11	0.000536667
7.1	4.31931e-13	0.000661667	8.35927e-13	0.000601667	1.2661e-12	0.000643333	1.78366e-12	0.00069	2.45916e-12	0.000735	3.3347e-12	0.000765	4.40863e-12	0.000771667	5.61316e-12	0.000745	6.90784e-12	0.000711667	8.32023e-12	0.000671667	9.84342e-12	0.000631667	1.15413e-11	0.000588333	1.39903e-11	0.000536667
7.3	4.23881e-13	0.000668333	8.21419e-13	0.000606667	1.24772e-12	0.000648333	1.75998e-12	0.000691667	2.43027e-12	0.000735	3.29716e-12	0.000768333	4.36574e-12	0.000773333	5.56174e-12	0.000751667	6.84435e-12	0.000713333	8.25472e-12	0.000673333	9.76989e-12	0.000631667	1.14571e-11	0.000591667	1.39017e-11	0.00054
7.5	4.15457e-13	0.000673333	8.07706e-13	0.000611667	1.22864e-12	0.00065	1.73669e-12	0.0007	2.39787e-12	0.000741667	3.25667e-12	0.000771667	4.31697e-12	0.000775	5.51009e-12	0.000753333	6.78367e-12	0.000716667	8.18643e-12	0.000675	9.70001e-12	0.000633333	1.13719e-11	0.000593333	1.37978e-11	0.000543333
7.7	4.07286e-13	0.000681667	7.94056e-13	0.000616667	1.20902e-12	0.000656667	1.71185e-12	0.0007	2.36667e-12	0.000745	3.21856e-12	0.000775	4.27349e-12	0.000781667	5.45164e-12	0.000755	6.72429e-12	0.000721667	8.11569e-12	0.00068	9.62191e-12	0.000635	1.12907e-11	0.000593333	1.37057e-11	0.000545
7.9	3.99404e-13	0.000688333	7.79765e-13	0.000621667	1.19068e-12	0.000658333	1.68606e-12	0.000703333	2.33775e-12	0.000746667	3.18566e-12	0.00078	4.23174e-12	0.000783333	5.40246e-12	0.000761667	6.66163e-12	0.000723333	8.05135e-12	0.00068	9.54531e-12	0.00064	1.12057e-11	0.000596667	1.36094e-11	0.000546667
8.1	3.91015e-13	0.000693333	7.66313e-13	0.000625	1.17124e-12	0.000663333	1.66163e-12	0.00071	2.30391e-12	0.000755	3.14607e-12	0.000783333	4.18513e-12	0.000785	5.35086e-12	0.000761667	6.6043e-12	0.000725	7.9877e-12	0.000683333	9.4662e-12	0.000641667	1.112e-11	0.0006	1.35093e-11	0.000546667
8.3	3.8343e-13	0.000701667	7.52947e-13	0.000631667	1.15132e-12	0.000668333	1.63909e-12	0.000713333	2.27639e-12	0.000755	3.10707e-12	0.000786667	4.13838e-12	0.000791667	5.2986e-12	0.000765	6.54493e-12	0.00073	7.92723e-12	0.000686667	9.39253e-12	0.000641667	1.10386e-11	0.000601667	1.34159e-11	0.000548333
8.5	3.75314e-13	0.000711667	7.39861e-13	0.000635	1.13367e-12	0.000671667	1.61508e-12	0.00072	2.24784e-12	0.000761667	3.07096e-12	0.000791667	4.09893e-12	0.000793333	5.24656e-12	0.00077	6.49068e-12	0.000731667	7.85933e-12	0.00069	9.32598e-12	0.000645	1.09614e-11	0.000603333	1.33224e-11	0.000553333
8.7	3.67456e-13	0.000718333	7.26127e-13	0.000641667	1.11547e-12	0.000678333	1.59101e-12	0.000721667	2.21745e-12	0.000765	3.03404e-12	0.000795	4.0548e-12	0.000796667	5.19766e-12	0.000771667	6.43257e-12	0.000733333	7.78531e-12	0.000693333	9.25205e-12	0.000648333	1.08757e-11	0.000603333	1.32254e-11	0.000553333
8.9	3.59612e-13	0.000723333	7.12851e-13	0.000645	1.09639e-12	0.000681667	1.56766e-12	0.000728333	2.1878e-12	0.000768333	2.99909e-12	0.000798333	4.0109e-12	0.000801667	5.1517e-12	0.000775	6.37546e-12	0.000736667	7.72353e-12	0.000693333	9.18475e-12	0.000651667	1.07977e-11	0.000606667	1.31385e-11	0.000555
9.1	3.51769e-13	0.000731667	6.9983e-13	0.000651667	1.07835e-12	0.000688333	1.54362e-12	0.000731667	2.15733e-12	0.000775	2.96156e-12	0.000801667	3.96708e-12	0.000803333	5.09678e-12	0.00078	6.32062e-12	0.000741667	7.66479e-12	0.000696667	9.10656e-12	0.000651667	1.07232e-11	0.000611667	1.30356e-11	0.000556667
9.3	3.44233e-13	0.000741667	6.86363e-13	0.000655	1.06029e-12	0.000691667	1.51978e-12	0.000735	2.12941e-12	0.000776667	2.92814e-12	0.000806667	3.92547e-12	0.000806667	5.04515e-12	0.000781667	6.26477e-12	0.000743333	7.59294e-12	0.0007	9.04107e-12	0.000655	1.06487e-11	0.000611667	1.29463e-11	0.000556667
9.5	3.37422e-13	0.000748333	6.74668e-13	0.000661667	1.04254e-12	0.000698333	1.49636e-12	0.000741667	2.10171e-12	0.000783333	2.89089e-12	0.000811667	3.8837e-12	0.000813333	4.99751e-12	0.000785	6.21224e-12	0.000745	7.53124e-12	0.000703333	8.97376e-12	0.000656667	1.05648e-11	0.000613333	1.28561e-11	0.000561667
9.7	3.29882e-13	0.000756667	6.62254e-13	0.000666667	1.02527e-12	0.000701667	1.47429e-12	0.000743333	2.07263e-12	0.000785	2.85541e-12	0.000816667	3.8376e-12	0.000815	4.95424e-12	0.00079	6.15518e-12	0.000751667	7.47308e-12	0.000703333	8.90455e-12	0.000661667	1.0482e-11	0.000615	1.27692e-11	0.000563333
9.9	3.22477e-13	0.000763333	6.49381e-13	0.000671667	1.00778e-12	0.000708333	1.45139e-12	0.000751667	2.04212e-12	0.000791667	2.82036e-12	0.00082	3.79693e-12	0.000821667	4.90302e-12	0.000791667	6.10241e-12	0.000751667	7.40786e-12	0.000706667	8.83997e-12	0.000661667	1.04062e-11	0.00062	1.26854e-11	0.000563333
10.1	3.15182e-13	0.000771667	6.37484e-13	0.000678333	9.90925e-13	0.00071	1.42909e-12	0.000753333	2.01368e-12	0.000795	2.78658e-12	0.000825	3.75799e-12	0.000823333	4.85649e-12	0.000795	6.04416e-12	0.000755	7.34539e-12	0.00071	8.77071e-12	0.000665	1.0323e-11	0.000621667	1.25926e-11	0.000566667
10.3	3.08741e-13	0.000781667	6.25442e-13	0.000681667	9.74906e-13	0.000718333	1.40797e-12	0.000761667	1.98805e-12	0.000801667	2.7489e-12	0.000826667	3.72056e-12	0.000826667	4.80903e-12	0.000801667	5.99657e-12	0.000761667	7.28412e-12	0.000713333	8.69895e-12	0.000666667	1.02447e-11	0.000621667	1.25035e-11	0.000566667
10.5	3.01754e-13	0.000791667	6.13568e-13	0.00069	9.56975e-13	0.000723333	1.38723e-12	0.000763333	1.96096e-12	0.000805	2.72044e-12	0.000831667	3.67473e-12	0.000833333	4.76084e-12	0.000803333	5.94207e-12	0.000761667	7.22965e-12	0.000715	8.629e-12	0.00067	1.01594e-11	0.000623333	1.24175e-11	0.000571667
10.7	2.94535e-13	0.000801667	6.01696e-13	0.000693333	9.39231e-13	0.000728333	1.36455e-12	0.000771667	1.93027e-12	0.000811667	2.68368e-12	0.000836667	3.63488e-12	0.000833333	4.71248e-12	0.000805	5.88209e-12	0.000765	7.164e-12	0.00072	8.56318e-12	0.000673333	1.00881e-11	0.000625	1.23161e-11	0.000573333
10.9	2.89008e-13	0.000808333	5.90702e-13	0.0007	9.24225e-13	0.000733333	1.34182e-12	0.000775	1.90432e-12	0.000815	2.65289e-12	0.000841667	3.58998e-12	0.000841667	4.66658e-12	0.000811667	5.82243e-12	0.00077	7.10753e-12	0.000721667	8.49188e-12	0.000673333	1.0025e-11	0.000631667	1.22355e-11	0.000573333
11.1	2.81766e-13	0.000818333	5.78474e-13	0.00071	9.08262e-13	0.000738333	1.31974e-12	0.000781667	1.87831e-12	0.00082	2.61965e-12	0.000846667	3.55612e-12	0.000843333	4.62037e-12	0.000813333	5.76388e-12	0.000771667	7.04714e-12	0.000723333	8.42455e-12	0.000676667	9.95322e-12	0.000631667	1.21402e-11	0.000576667
11.3	2.74657e-13	0.000828333	5.66624e-13	0.000711667	8.91079e-13	0.000743333	1.30186e-12	0.000786667	1.85192e-12	0.000825	2.58041e-12	0.000851667	3.51711e-12	0.000848333	4.57285e-12	0.000816667	5.71544e-12	0.000775	6.98104e-12	0.000726667	8.35754e-12	0.00068	9.87663e-12	0.000633333	1.20475e-11	0.000576667
11.5	2.68404e-13	0.000836667	5.55318e-13	0.00072	8.76279e-13	0.000751667	1.28037e-12	0.000791667	1.82386e-12	0.00083	2.55115e-12	0.000856667	3.47353e-12	0.000853333	4.53208e-12	0.000821667	5.66512e-12	0.000778333	6.92289e-12	0.000731667	8.28876e-12	0.000683333	9.79696e-12	0.000635	1.19706e-11	0.000581667
11.7	2.61837e-13	0.000845	5.45438e-13	0.000725	8.61133e-13	0.000755	1.25894e-12	0.000795	1.79784e-12	0.000835	2.51967e-12	0.00086	3.43391e-12	0.000855	4.48239e-12	0.000825	5.61668e-12	0.000781667	6.87305e-12	0.000733333	8.22994e-12	0.000683333	9.72967e-12	0.000638333	1.18822e-11	0.000583333
11.9	2.55959e-13	0.000856667	5.34198e-13	0.000731667	8.46087e-13	0.000761667	1.23854e-12	0.000801667	1.77391e-12	0.00084	2.48883e-12	0.000866667	3.39274e-12	0.000863333	4.43301e-12	0.00083	5.56902e-12	0.000785	6.82142e-12	0.000735	8.16729e-12	0.000686667	9.6497e-12	0.000641667	1.18e-11	0.000583333
12.1	2.50065e-13	0.000865	5.23575e-13	0.00074	8.29834e-13	0.000768333	1.21843e-12	0.000808333	1.74704e-12	0.000845	2.45224e-12	0.000868333	3.35529e-12	0.000863333	4.3864e-12	0.000831667	5.51645e-12	0.000788333	6.75908e-12	0.00074	8.09753e-12	0.00069	9.57266e-12	0.000641667	1.17139e-11	0.000586667
12.3	2.44354e-13	0.000876667	5.12654e-13	0.000745	8.14856e-13	0.000771667	1.19857e-12	0.000811667	1.72055e-12	0.00085	2.42382e-12	0.000876667	3.32038e-12	0.000868333	4.33904e-12	0.000836667	5.46434e-12	0.000791667	6.70294e-12	0.000741667	8.03209e-12	0.000693333	9.50528e-12	0.000645	1.1631e-11	0.000588333
12.5	2.38375e-13	0.000886667	5.02558e-13	0.000751667	8.00297e-13	0.00078	1.1799e-12	0.00082	1.69655e-12	0.000856667	2.39263e-12	0.00088	3.2798e-12	0.000873333	4.30683e-12	0.000841667	5.41455e-12	0.000795	6.6463e-12	0.000743333	7.96922e-12	0.000693333	9.43232e-12	0.000646667	1.15477e-11	0.000591667
12.7	2.32491e-13	0.000896667	4.91846e-13	0.00076	7.84882e-13	0.000785	1.16013e-12	0.000823333	1.67287e-12	0.000861667	2.35905e-12	0.000886667	3.24383e-12	0.000876667	4.25845e-12	0.000843333	5.36101e-12	0.000796667	6.58696e-12	0.000746667	7.90261e-12	0.000696667	9.35923e-12	0.000651667	1.14664e-11	0.000593333
12.9	2.26969e-13	0.000908333	4.82813e-13	0.000765	7.71455e-13	0.000791667	1.13978e-12	0.000831667	1.646e-12	0.000866667	2.32975e-12	0.000886667	3.20539e-12	0.000883333	4.21463e-12	0.000848333	5.3121e-12	0.000801667	6.52341e-12	0.000751667	7.83638e-12	0.0007	9.29302e-12	0.000651667	1.13802e-11	0.000593333
13.1	2.21479e-13	0.000918333	4.72534e-13	0.000773333	7.57864e-13	0.0008	1.12108e-12	0.000836667	1.62224e-12	0.000871667	2.29947e-12	0.000896667	3.16997e-12	0.000885	4.17098e-12	0.000851667	5.2568e-12	0.000805	6.46627e-12	0.000753333	7.77031e-12	0.000703333	9.22809e-12	0.000655	1.13063e-11	0.000595
13.3	2.16047e-13	0.00093	4.63063e-13	0.00078	7.43308e-13	0.000801667	1.10323e-12	0.000841667	1.59944e-12	0.000876667	2.27099e-12	0.000896667	3.12914e-12	0.000893333	4.12129e-12	0.000856667	5.2102e-12	0.00081	6.41724e-12	0.000755	7.70464e-12	0.000705	9.15908e-12	0.000655	1.12255e-11	0.000598333
13.5	2.10897e-13	0.00094	4.5255e-13	0.000786667	7.28556e-13	0.000811667	1.08358e-12	0.000848333	1.57371e-12	0.000881667	2.24015e-12	0.000906667	3.09577e-12	0.000895	4.07943e-12	0.000861667	5.16204e-12	0.000811667	6.35932e-12	0.000761667	7.64396e-12	0.00071	9.08894e-12	0.00066	1.11453e-11	0.000601667
13.7	2.05245e-13	0.000953333	4.43714e-13	0.000793333	7.15079e-13	0.000818333	1.06722e-12	0.000853333	1.55098e-12	0.00089	2.21021e-12	0.000908333	3.05764e-12	0.000903333	4.04053e-12	0.000863333	5.11556e-12	0.000815	6.29573e-12	0.000761667	7.58627e-12	0.000711667	9.01763e-12	0.000661667	1.10655e-11	0.000603333
13.9	2.00303e-13	0.000963333	4.34052e-13	0.000801667	7.015e-13	0.000821667	1.04746e-12	0.000861667	1.52829e-12	0.000896667	2.18161e-12	0.000916667	3.02535e-12	0.000905	3.99624e-12	0.000866667	5.06798e-12	0.00082	6.24334e-12	0.000765	7.52871e-12	0.000713333	8.94368e-12	0.000663333	1.09874e-11	0.000603333
14.1	1.9537e-13	0.000976667	4.25398e-13	0.00081	6.88581e-13	0.000831667	1.03156e-12	0.000866667	1.50316e-12	0.0009	2.15238e-12	0.000918333	2.98991e-12	0.000911667	3.956e-12	0.000871667	5.02338e-12	0.000821667	6.19166e-12	0.00077	7.47065e-12	0.000716667	8.88211e-12	0.000665	1.09104e-11	0.000606667
14.3	1.90743e-13	0.000988333	4.16553e-13	0.000816667	6.76136e-13	0.000836667	1.01309e-12	0.000871667	1.48163e-12	0.000906667	2.12403e-12	0.000926667	2.95405e-12	0.000913333	3.91351e-12	0.000876667	4.97476e-12	0.000826667	6.13751e-12	0.000771667	7.41046e-12	0.00072	8.80348e-12	0.00067	1.08304e-11	0.00061
14.5	1.85648e-13	0.000998333	4.07419e-13	0.000823333	6.63325e-13	0.000841667	9.94859e-13	0.000878333	1.45842e-12	0.000911667	2.09615e-12	0.00093	2.92202e-12	0.000918333	3.87085e-12	0.000881667	4.92662e-12	0.00083	6.08116e-12	0.000775	7.34755e-12	0.000721667	8.73945e-12	0.000671667	1.07497e-11	0.000611667
14.7	1.81465e-13	0.00101	3.99569e-13	0.000831667	6.5128e-13	0.000851667	9.79022e-13	0.000885	1.4375e-12	0.000918333	2.06922e-12	0.000936667	2.88484e-12	0.000923333	3.832e-12	0.000886667	4.88175e-12	0.000831667	6.03226e-12	0.00078	7.29034e-12	0.000723333	8.67693e-12	0.000673333	1.06775e-11	0.000613333
14.9	1.76963e-13	0.00102667	3.9154e-13	0.00084	6.39406e-13	0.000856667	9.63215e-13	0.000891667	1.41791e-12	0.000925	2.04169e-12	0.00094	2.85335e-12	0.000928333	3.7956e-12	0.000888333	4.83543e-12	0.000836667	5.97923e-12	0.000781667	7.22955e-12	0.000726667	8.60523e-12	0.000675	1.05972e-11	0.000613333
15.1	1.72592e-13	0.00103667	3.83263e-13	0.000848333	6.27528e-13	0.000863333	9.47116e-13	0.000898333	1.39598e-12	0.00093	2.0171e-12	0.000946667	2.81872e-12	0.000933333	3.75816e-12	0.000891667	4.79172e-12	0.000841667	5.93049e-12	0.000785	7.17043e-12	0.000731667	8.54744e-12	0.00068	1.0521e-11	0.000618333
15.3	1.68413e-13	0.00104833	3.75579e-13	0.000856667	6.16378e-13	0.000871667	9.30788e-13	0.000905	1.37687e-12	0.000936667	1.98572e-12	0.000955	2.7845e-12	0.000938333	3.71723e-12	0.000896667	4.7462e-12	0.000843333	5.88008e-12	0.000788333	7.11439e-12	0.000733333	8.48693e-12	0.000681667	1.04486e-11	0.000621667
15.5	1.6445e-13	0.00106167	3.6805e-13	0.000861667	6.04576e-13	0.000881667	9.15086e-13	0.000911667	1.3539e-12	0.000941667	1.96004e-12	0.000956667	2.75417e-12	0.000943333	3.67604e-12	0.000901667	4.69659e-12	0.000848333	5.83042e-12	0.000791667	7.05126e-12	0.000735	8.41926e-12	0.000683333	1.03796e-11	0.000621667
15.7	1.60243e-13	0.00107667	3.60471e-13	0.000871667	5.92968e-13	0.000886667	9.00607e-13	0.000918333	1.33349e-12	0.00095	1.93679e-12	0.000966667	2.7212e-12	0.000948333	3.63878e-12	0.000906667	4.64616e-12	0.000851667	5.78236e-12	0.000795	6.99284e-12	0.000741667	8.35342e-12	0.000685	1.03103e-11	0.000623333
15.9	1.56835e-13	0.00108833	3.52569e-13	0.000881667	5.82614e-13	0.000893333	8.84644e-13	0.000925	1.31266e-12	0.000956667	1.9089e-12	0.000968333	2.68835e-12	0.000953333	3.60625e-12	0.00091	4.60625e-12	0.000856667	5.72598e-12	0.000796667	6.94356e-12	0.000741667	8.28974e-12	0.00069	1.02409e-11	0.000625
16.1	1.52527e-13	0.00110167	3.4578e-13	0.000888333	5.70963e-13	0.000901667	8.70231e-13	0.000935	1.29557e-12	0.000961667	1.88396e-12	0.000976667	2.65413e-12	0.000958333	3.56332e-12	0.000916667	4.57016e-12	0.00086	5.67407e-12	0.000801667	6.88745e-12	0.000743333	8.23044e-12	0.000691667	1.01662e-11	0.000628333
16.3	1.48779e-13	0.00111667	3.37999e-13	0.000898333	5.60551e-13	0.00091	8.54811e-13	0.000938333	1.27493e-12	0.000966667	1.85729e-12	0.00098	2.62282e-12	0.000963333	3.52577e-12	0.00092	4.52066e-12	0.000863333	5.62539e-12	0.000805	6.83162e-12	0.000748333	8.16321e-12	0.000693333	1.00876e-11	0.000631667
16.5	1.45011e-13	0.00113	3.31303e-13	0.000908333	5.49724e-13	0.000915	8.40728e-13	0.000946667	1.255e-12	0.000975	1.83216e-12	0.000986667	2.59569e-12	0.000968333	3.48541e-12	0.000926667	4.48279e-12	0.000866667	5.57834e-12	0.000806667	6.77847e-12	0.000751667	8.1026e-12	0.000696667	1.00202e-11	0.000631667
16.7	1.41523e-13	0.001145	3.24483e-13	0.000913333	5.39722e-13	0.000923333	8.27152e-13	0.000955	1.23864e-12	0.000981667	1.80793e-12	0.000996667	2.56676e-12	0.000973333	3.45315e-12	0.000926667	4.43691e-12	0.000871667	5.53601e-12	0.000811667	6.73167e-12	0.000753333	8.0453e-12	0.0007	9.94575e-12	0.000633333
16.9	1.37937e-13	0.00116	3.17936e-13	0.000923333	5.29609e-13	0.000933333	8.12774e-13	0.00096	1.21815e-12	0.000988333	1.78416e-12	0.000996667	2.53532e-12	0.00098	3.42117e-12	0.000931667	4.39242e-12	0.000875	5.48438e-12	0.000813333	6.67667e-12	0.000755	7.98071e-12	0.000703333	9.87291e-12	0.000636667
17.1	1.34652e-13	0.00117333	3.1096e-13	0.000931667	5.19427e-13	0.00094	7.98778e-13	0.000968333	1.19967e-12	0.000995	1.76015e-12	0.00100667	2.50082e-12	0.000985	3.3809e-12	0.000936667	4.35404e-12	0.000878333	5.44062e-12	0.000816667	6.62353e-12	0.000761667	7.91868e-12	0.000703333	9.80264e-12	0.000641667
17.3	1.31229e-13	0.00119	3.04419e-13	0.000941667	5.0997e-13	0.000948333	7.85896e-13	0.000975	1.18042e-12	0.00100167	1.73516e-12	0.00101167	2.47558e-12	0.000991667	3.34604e-12	0.000941667	4.31548e-12	0.000883333	5.39036e-12	0.000821667	6.56941e-12	0.000761667	7.85642e-12	0.000706667	9.73477e-12	0.000641667
17.5	1.27858e-13	0.00120167	2.97957e-13	0.000951667	5.00458e-13	0.000953333	7.71276e-13	0.000985	1.16384e-12	0.00100833	1.71256e-12	0.00101667	2.44506e-12	0.000995	3.30672e-12	0.000946667	4.27208e-12	0.000886667	5.34724e-12	0.000823333	6.51474e-12	0.000765	7.7976e-12	0.00071	9.66393e-12	0.000643333
17.7	1.24497e-13	0.00122	2.91471e-13	0.000958333	4.91159e-13	0.000963333	7.5844e-13	0.00099	1.14489e-12	0.00101667	1.69114e-12	0.00102667	2.41632e-12	0.00100333	3.27362e-12	0.000951667	4.22867e-12	0.000891667	5.30203e-12	0.000828333	6.46374e-12	0.00077	7.73825e-12	0.000713333	9.59557e-12	0.000645
17.9	1.21501e-13	0.001235	2.85646e-13	0.000968333	4.81024e-13	0.000973333	7.47149e-13	0.000998333	1.12805e-12	0.00102333	1.66706e-12	0.00103	2.38812e-12	0.00100667	3.23753e-12	0.000956667	4.19073e-12	0.000895	5.25133e-12	0.000831667	6.4117e-12	0.000771667	7.67846e-12	0.000713333	9.52133e-12	0.000648333
18.1	1.18291e-13	0.00125	2.79769e-13	0.000978333	4.72154e-13	0.000981667	7.32777e-13	0.001005	1.11014e-12	0.00103	1.64435e-12	0.00103667	2.35853e-12	0.00101333	3.2024e-12	0.000961667	4.15275e-12	0.000898333	5.20618e-12	0.000835	6.35246e-12	0.000775	7.62389e-12	0.000716667	9.45421e-12	0.000651667
18.3	1.1533e-13	0.001265	2.73527e-13	0.000988333	4.62969e-13	0.00099	7.19629e-13	0.001015	1.09267e-12	0.00103667	1.62412e-12	0.001045	2.32846e-12	0.00101833	3.17033e-12	0.000966667	4.1098e-12	0.000905	5.15727e-12	0.000838333	6.29798e-12	0.000778333	7.57195e-12	0.000721667	9.39216e-12	0.000651667
18.5	1.12439e-13	0.00128167	2.67536e-13	0.000998333	4.5393e-13	0.000996667	7.07075e-13	0.00102333	1.07536e-12	0.00104333	1.60093e-12	0.00104833	2.30403e-12	0.00102333	3.13693e-12	0.00097	4.06996e-12	0.000906667	5.11271e-12	0.000841667	6.2432e-12	0.000781667	7.51064e-12	0.000723333	9.32788e-12	0.000655
18.7	1.09472e-13	0.00129833	2.6224e-13	0.00100833	4.45406e-13	0.00100667	6.95168e-13	0.00103	1.05972e-12	0.00105333	1.57808e-12	0.00105667	2.27411e-12	0.00102833	3.10574e-12	0.000976667	4.02652e-12	0.000911667	5.06919e-12	0.000846667	6.19319e-12	0.000781667	7.45588e-12	0.000725	9.25921e-12	0.000656667
18.9	1.06976e-13	0.00131333	2.56408e-13	0.00101833	4.36438e-13	0.00101333	6.83984e-13	0.00103833	1.04338e-12	0.00106	1.55714e-12	0.001065	2.24752e-12	0.00103333	3.07297e-12	0.00098	3.99176e-12	0.000915	5.02202e-12	0.00085	6.14849e-12	0.000786667	7.3978e-12	0.000726667	9.18681e-12	0.000661667
19.1	1.03971e-13	0.00133333	2.50457e-13	0.00102833	4.28113e-13	0.00102333	6.71515e-13	0.001045	1.02609e-12	0.00106667	1.53646e-12	0.00106833	2.22055e-12	0.00104167	3.04019e-12	0.000986667	3.95209e-12	0.000918333	4.98037e-12	0.000853333	6.09807e-12	0.000791667	7.33882e-12	0.000731667	9.11778e-12	0.000661667
19.3	1.01324e-13	0.00135333	2.45486e-13	0.00104	4.20021e-13	0.00103333	6.59921e-13	0.001055	1.01052e-12	0.00107333	1.514e-12	0.00107667	2.19316e-12	0.00104667	3.00597e-12	0.000988333	3.91422e-12	0.000925	4.93547e-12	0.000856667	6.04831e-12	0.000791667	7.28533e-12	0.000733333	9.053e-12	0.000665
19.5	9.8651e-14	0.00136333	2.4015e-13	0.00105	4.11273e-13	0.00104333	6.48213e-13	0.00106333	9.94481e-13	0.00108167	1.49293e-12	0.001085	2.16623e-12	0.00105333	2.97298e-12	0.000995	3.87736e-12	0.000928333	4.89068e-12	0.00086	5.99765e-12	0.000795	7.22448e-12	0.000735	8.99081e-12	0.000666667
19.7	9.61769e-14	0.00138333	2.35019e-13	0.00106	4.0351e-13	0.00105333	6.36623e-13	0.00107	9.79968e-13	0.00108833	1.47203e-12	0.00108667	2.13899e-12	0.00105833	2.94071e-12	0.001	3.83957e-12	0.000935	4.84593e-12	0.000865	5.9532e-12	0.000801667	7.17657e-12	0.000741667	8.92735e-12	0.00067
19.9	9.37957e-14	0.00140333	2.29913e-13	0.00107	3.96045e-13	0.00106	6.25149e-13	0.00108	9.64345e-13	0.00109667	1.45155e-12	0.00109667	2.11446e-12	0.00106333	2.90815e-12	0.00100667	3.80154e-12	0.000935	4.81203e-12	0.000866667	5.89928e-12	0.000801667	7.11736e-12	0.000741667	8.86316e-12	0.000671667
20.1	9.10673e-14	0.00142333	2.24832e-13	0.00108333	3.87708e-13	0.00107	6.13938e-13	0.00108833	9.49141e-13	0.00110333	1.43343e-12	0.001105	2.08772e-12	0.00106833	2.8772e-12	0.00100833	3.76677e-12	0.000943333	4.76609e-12	0.000871667	5.8497e-12	0.000805	7.06266e-12	0.000743333	8.79517e-12	0.000673333
20.3	8.89433e-14	0.00144	2.19636e-13	0.00109333	3.80504e-13	0.00108	6.04653e-13	0.001095	9.35327e-13	0.00111333	1.41224e-12	0.00110833	2.06239e-12	0.00107667	2.84758e-12	0.00101667	3.72797e-12	0.000945	4.72133e-12	0.000875	5.80432e-12	0.00081	7.01162e-12	0.000746667	8.73125e-12	0.000675
20.5	8.65394e-14	0.001455	2.15117e-13	0.00110333	3.73282e-13	0.00108833	5.92784e-13	0.001105	9.18822e-13	0.00112167	1.39134e-12	0.00111667	2.04039e-12	0.00108167	2.81865e-12	0.00101833	3.69471e-12	0.000948333	4.67584e-12	0.000878333	5.75777e-12	0.000811667	6.95697e-12	0.000751667	8.67102e-12	0.00068
20.7	8.42415e-14	0.00147667	2.10533e-13	0.00111833	3.65707e-13	0.00109833	5.83565e-13	0.001115	9.04117e-13	0.00112833	1.37241e-12	0.00112667	2.01247e-12	0.00108833	2.78568e-12	0.00102667	3.65683e-12	0.000955	4.63991e-12	0.000885	5.70955e-12	0.000815	6.90289e-12	0.000751667	8.61175e-12	0.000681667
20.9	8.2094e-14	0.001495	2.05949e-13	0.00112833	3.59407e-13	0.00110833	5.72445e-13	0.00112333	8.90161e-13	0.001135	1.35485e-12	0.00113333	1.98928e-12	0.00109667	2.75431e-12	0.00103167	3.62233e-12	0.000958333	4.59123e-12	0.000885	5.66039e-12	0.00082	6.84644e-12	0.000755	8.5489e-12	0.000683333
21.1	7.9813e-14	0.001515	2.01115e-13	0.00114	3.51583e-13	0.00111833	5.61562e-13	0.00113333	8.77707e-13	0.00114333	1.33414e-12	0.00113667	1.96553e-12	0.0011	2.72448e-12	0.00103667	3.58858e-12	0.000965	4.55095e-12	0.000888333	5.61436e-12	0.000821667	6.79358e-12	0.000761667	8.48999e-12	0.000685
21.3	7.79221e-14	0.001535	1.96776e-13	0.00115	3.44663e-13	0.00112833	5.52476e-13	0.00114167	8.62742e-13	0.00115333	1.31726e-12	0.00114667	1.94e-12	0.00110667	2.69959e-12	0.00104333	3.55065e-12	0.000965	4.51281e-12	0.000895	5.56781e-12	0.000825	6.74157e-12	0.000761667	8.42727e-12	0.00069
21.5	7.58328e-14	0.001555	1.92691e-13	0.00116167	3.37691e-13	0.00113833	5.42681e-13	0.00115	8.49718e-13	0.00116167	1.29641e-12	0.001155	1.9168e-12	0.00111333	2.66747e-12	0.00104667	3.51649e-12	0.000975	4.47592e-12	0.000895	5.51898e-12	0.000828333	6.69253e-12	0.000765	8.36419e-12	0.000691667
21.7	7.36709e-14	0.001575	1.88459e-13	0.001175	3.31118e-13	0.00114833	5.32859e-13	0.00116	8.35435e-13	0.00117	1.27943e-12	0.00116333	1.89226e-12	0.00111833	2.63779e-12	0.00105333	3.48153e-12	0.000975	4.43776e-12	0.000901667	5.47441e-12	0.000831667	6.64349e-12	0.000766667	8.31072e-12	0.000693333
21.9	7.17517e-14	0.00159667	1.84259e-13	0.00118833	3.24455e-13	0.00115833	5.22529e-13	0.00117	8.23137e-13	0.00117833	1.26203e-12	0.00116667	1.86885e-12	0.00112667	2.60931e-12	0.00105667	3.44439e-12	0.000983333	4.3962e-12	0.000905	5.43285e-12	0.000835	6.58751e-12	0.000771667	8.25372e-12	0.000695
22.1	6.99e-14	0.00161833	1.80317e-13	0.00120167	3.18503e-13	0.00117	5.14161e-13	0.00117833	8.09535e-13	0.001185	1.24343e-12	0.00117667	1.84473e-12	0.001135	2.58253e-12	0.001065	3.41467e-12	0.000985	4.35405e-12	0.000908333	5.39037e-12	0.000838333	6.53539e-12	0.000771667	8.19299e-12	0.0007
22.3	6.80633e-14	0.00164	1.76416e-13	0.00121167	3.11567e-13	0.00117833	5.04413e-13	0.00118833	7.9621e-13	0.00119333	1.22712e-12	0.001185	1.82283e-12	0.00113833	2.55371e-12	0.00106833	3.37883e-12	0.00099	4.31483e-12	0.000915	5.34608e-12	0.000841667	6.48396e-12	0.000775	8.12916e-12	0.000701667
22.5	6.68051e-14	0.00166333	1.73436e-13	0.00122333	3.06994e-13	0.00119	4.97867e-13	0.00119667	7.85101e-13	0.00120333	1.21172e-12	0.00119333	1.80472e-12	0.00114667	2.53096e-12	0.001075	3.35429e-12	0.000995	4.28156e-12	0.000915	5.30069e-12	0.000845	6.44583e-12	0.00078	8.07975e-12	0.000703333
22.7	6.49764e-14	0.001685	1.6939e-13	0.00123833	3.00459e-13	0.001205	4.87834e-13	0.00120833	7.72788e-13	0.00121333	1.19528e-12	0.00119667	1.78309e-12	0.00115333	2.50235e-12	0.00107833	3.32144e-12	0.001	4.24634e-12	0.00092	5.25485e-12	0.000848333	6.3946e-12	0.000781667	8.02131e-12	0.000703333
22.9	6.31538e-14	0.00170833	1.65701e-13	0.00125167	2.94947e-13	0.001215	4.80138e-13	0.00121667	7.6047e-13	0.00122333	1.17674e-12	0.00120667	1.75936e-12	0.00115667	2.47594e-12	0.001085	3.28897e-12	0.001005	4.20883e-12	0.000925	5.21139e-12	0.000851667	6.34701e-12	0.000785	7.96119e-12	0.000708333
23.1	6.14548e-14	0.00172833	1.61976e-13	0.00126333	2.89085e-13	0.00122667	4.70606e-13	0.00122667	7.47727e-13	0.00123333	1.16143e-12	0.00121667	1.73697e-12	0.00116667	2.44447e-12	0.00109	3.25534e-12	0.00101	4.17125e-12	0.000928333	5.17006e-12	0.000855	6.29404e-12	0.000786667	7.90354e-12	0.000711667
23.3	6.00008e-14	0.00175167	1.58189e-13	0.00127333	2.83024e-13	0.00123667	4.62611e-13	0.00123667	7.35935e-13	0.00124	1.14654e-12	0.00122333	1.71729e-12	0.00117333	2.42004e-12	0.001095	3.22281e-12	0.001015	4.13453e-12	0.000935	5.13325e-12	0.000858333	6.24634e-12	0.000791667	7.8525e-12	0.000713333
23.5	5.82598e-14	0.00177833	1.54692e-13	0.00129333	2.77565e-13	0.00124833	4.54976e-13	0.00124833	7.25228e-13	0.00125	1.12826e-12	0.00123	1.69596e-12	0.00117667	2.39112e-12	0.00110333	3.18794e-12	0.00101833	4.09549e-12	0.000935	5.08827e-12	0.000863333	6.19328e-12	0.000793333	7.79334e-12	0.000715
23.7	5.67024e-14	0.00179833	1.51288e-13	0.00130333	2.72194e-13	0.00125833	4.46113e-13	0.00125667	7.13345e-13	0.00126	1.11361e-12	0.00123833	1.67327e-12	0.00118667	2.36471e-12	0.00110667	3.15886e-12	0.001025	4.05973e-12	0.000941667	5.04914e-12	0.000865	6.15131e-12	0.000796667	7.73783e-12	0.000716667
23.9	5.52139e-14	0.001825	1.48075e-13	0.00131833	2.66418e-13	0.00127	4.37782e-13	0.00127	7.01871e-13	0.00126833	1.09773e-12	0.00124667	1.65193e-12	0.00119667	2.33913e-12	0.001115	3.1316e-12	0.00102667	4.02181e-12	0.000945	5.00744e-12	0.000868333	6.10597e-12	0.000801667	7.68452e-12	0.000721667
24.1	5.3814e-14	0.00184833	1.44496e-13	0.00133167	2.60934e-13	0.00128333	4.3026e-13	0.00127833	6.89734e-13	0.001275	1.08223e-12	0.00125667	1.63178e-12	0.0012	2.31446e-12	0.00111833	3.0975e-12	0.001035	3.9864e-12	0.00095	4.96409e-12	0.000875	6.05569e-12	0.000801667	7.62632e-12	0.000723333
24.3	5.22963e-14	0.00187333	1.41529e-13	0.00134333	2.55503e-13	0.001295	4.22205e-13	0.00129	6.79418e-13	0.001285	1.06572e-12	0.00126667	1.61146e-12	0.00120667	2.28814e-12	0.001125	3.06658e-12	0.00103667	3.94689e-12	0.000955	4.92398e-12	0.000875	6.01028e-12	0.000806667	7.5692e-12	0.000725
24.5	5.09558e-14	0.00189833	1.38338e-13	0.00136167	2.50246e-13	0.00130667	4.14686e-13	0.00130167	6.68006e-13	0.001295	1.05164e-12	0.00127167	1.59286e-12	0.00121667	2.26349e-12	0.00113	3.0365e-12	0.00104333	3.91413e-12	0.000955	4.88581e-12	0.000878333	5.96524e-12	0.000808333	7.51791e-12	0.00073

## Sheet: 16 cm
Depth(cm)	0.1MeV	SD (+/-)	0.2MeV	SD (+/-)	0.3MeV	SD (+/-)	0.425MeV	SD (+/-)	0.6MeV	SD (+/-)	0.85MeV	SD (+/-)	1.2MeV	SD (+/-)	1.65MeV	SD (+/-)	2.2MeV	SD (+/-)	2.875MeV	SD (+/-)	3.675MeV	SD (+/-)	4.625MeV	SD (+/-)	6.075MeV	SD (+/-)
0.1	5.95703e-13	0.000518333	1.17093e-12	0.000511667	1.73316e-12	0.000558333	2.32287e-12	0.000611667	2.9065e-12	0.000676667	3.25713e-12	0.000755	3.10046e-12	0.000841667	2.67819e-12	0.000928333	2.28051e-12	0.001015	1.94795e-12	0.00109833	1.69071e-12	0.00117167	1.50001e-12	0.00123667	1.32539e-12	0.00131
0.3	6.09292e-13	0.000515	1.19326e-12	0.000506667	1.792e-12	0.000546667	2.48995e-12	0.00059	3.38317e-12	0.000626667	4.50696e-12	0.000653333	5.63373e-12	0.000671667	5.90926e-12	0.000701667	5.46969e-12	0.00075	4.84034e-12	0.000791667	4.26916e-12	0.000841667	3.81522e-12	0.000885	3.3862e-12	0.000936667
0.5	6.14769e-13	0.00051	1.19606e-12	0.000503333	1.79192e-12	0.000546667	2.48562e-12	0.000588333	3.36862e-12	0.000626667	4.48307e-12	0.000655	5.8378e-12	0.000653333	7.15859e-12	0.000643333	7.6326e-12	0.000651667	7.2599e-12	0.000673333	6.60446e-12	0.000701667	5.98642e-12	0.000733333	5.36218e-12	0.000771667
0.7	6.17988e-13	0.000511667	1.19561e-12	0.0005	1.7882e-12	0.000546667	2.47647e-12	0.000588333	3.35393e-12	0.000626667	4.46101e-12	0.000655	5.79427e-12	0.000655	7.26325e-12	0.000635	8.59672e-12	0.000613333	9.00662e-12	0.000615	8.61161e-12	0.00063	7.98626e-12	0.000648333	7.23465e-12	0.000673333
0.9	6.19481e-13	0.000511667	1.19279e-12	0.0005	1.78169e-12	0.000545	2.46355e-12	0.000588333	3.33435e-12	0.000626667	4.43346e-12	0.000655	5.76272e-12	0.000656667	7.20872e-12	0.000636667	8.74192e-12	0.000606667	9.97221e-12	0.000586667	1.01796e-11	0.000586667	9.754e-12	0.000595	8.99449e-12	0.000613333
1.1	6.18403e-13	0.000513333	1.18747e-12	0.0005	1.77358e-12	0.000545	2.45086e-12	0.000588333	3.31196e-12	0.00063	4.40346e-12	0.000655	5.71854e-12	0.000656667	7.16517e-12	0.000636667	8.68933e-12	0.000606667	1.02894e-11	0.000576667	1.12217e-11	0.00056	1.12184e-11	0.00056	1.06093e-11	0.000568333
1.3	6.17147e-13	0.000513333	1.18063e-12	0.000501667	1.75993e-12	0.000545	2.43452e-12	0.000588333	3.28838e-12	0.00063	4.3718e-12	0.000655	5.67642e-12	0.000656667	7.10425e-12	0.000638333	8.63678e-12	0.000608333	1.02799e-11	0.000576667	1.17611e-11	0.000546667	1.23393e-11	0.000536667	1.20533e-11	0.000538333
1.5	6.14127e-13	0.000516667	1.17238e-12	0.000501667	1.74695e-12	0.000546667	2.41625e-12	0.000588333	3.26331e-12	0.00063	4.34103e-12	0.000656667	5.63056e-12	0.00066	7.05864e-12	0.000643333	8.56609e-12	0.00061	1.02047e-11	0.000576667	1.19218e-11	0.000541667	1.31123e-11	0.000521667	1.33024e-11	0.000515
1.7	6.10087e-13	0.00052	1.16339e-12	0.000503333	1.73445e-12	0.000546667	2.39518e-12	0.00059	3.23743e-12	0.00063	4.30699e-12	0.000656667	5.59145e-12	0.000663333	7.01221e-12	0.000643333	8.50483e-12	0.000613333	1.01384e-11	0.000576667	1.19021e-11	0.000541667	1.35338e-11	0.000515	1.43147e-11	0.000501667
1.9	6.05802e-13	0.00052	1.15337e-12	0.000503333	1.71826e-12	0.000548333	2.37459e-12	0.00059	3.2086e-12	0.000631667	4.2702e-12	0.00066	5.55118e-12	0.000665	6.95752e-12	0.000645	8.44092e-12	0.000615	1.00714e-11	0.00058	1.18222e-11	0.000545	1.36812e-11	0.000511667	1.5098e-11	0.000488333
2.1	6.00477e-13	0.000523333	1.1418e-12	0.000506667	1.70309e-12	0.000548333	2.3526e-12	0.000595	3.18401e-12	0.000631667	4.23544e-12	0.000661667	5.50688e-12	0.000665	6.9025e-12	0.000646667	8.37655e-12	0.000616667	1.00028e-11	0.000581667	1.1735e-11	0.000546667	1.36622e-11	0.000511667	1.56429e-11	0.000481667
2.3	5.95145e-13	0.00053	1.13062e-12	0.00051	1.68544e-12	0.000551667	2.33248e-12	0.000596667	3.15426e-12	0.000635	4.20176e-12	0.000665	5.45594e-12	0.000666667	6.84145e-12	0.000646667	8.31425e-12	0.000616667	9.93144e-12	0.000585	1.16545e-11	0.000548333	1.35726e-11	0.000511667	1.59623e-11	0.000476667
2.5	5.8909e-13	0.00053	1.11877e-12	0.00051	1.66862e-12	0.000551667	2.30794e-12	0.000598333	3.1262e-12	0.000638333	4.15736e-12	0.000665	5.41389e-12	0.000666667	6.79207e-12	0.00065	8.24605e-12	0.00062	9.86277e-12	0.000586667	1.15817e-11	0.000551667	1.34881e-11	0.000513333	1.60997e-11	0.000473333
2.7	5.82322e-13	0.000533333	1.10689e-12	0.000511667	1.65168e-12	0.000556667	2.28474e-12	0.000598333	3.09682e-12	0.00064	4.12513e-12	0.000666667	5.36478e-12	0.000675	6.7405e-12	0.000653333	8.18877e-12	0.000625	9.78476e-12	0.000586667	1.14962e-11	0.000551667	1.3384e-11	0.000515	1.61048e-11	0.000473333
2.9	5.7551e-13	0.000538333	1.09315e-12	0.000513333	1.6321e-12	0.000556667	2.26269e-12	0.0006	3.06117e-12	0.00064	4.08713e-12	0.00067	5.31906e-12	0.000675	6.68137e-12	0.000655	8.12822e-12	0.000625	9.70766e-12	0.000588333	1.14077e-11	0.000551667	1.32846e-11	0.000518333	1.60176e-11	0.000473333
3.1	5.67771e-13	0.000541667	1.08048e-12	0.00052	1.61459e-12	0.00056	2.2382e-12	0.000601667	3.03082e-12	0.000643333	4.04722e-12	0.000671667	5.27083e-12	0.000676667	6.62853e-12	0.000656667	8.06547e-12	0.000626667	9.63656e-12	0.000591667	1.13321e-11	0.000555	1.32013e-11	0.00052	1.59312e-11	0.000476667
3.3	5.59798e-13	0.000545	1.06692e-12	0.00052	1.59445e-12	0.000561667	2.21225e-12	0.000606667	3.00424e-12	0.000646667	4.00442e-12	0.000675	5.2257e-12	0.000676667	6.57308e-12	0.000656667	7.99838e-12	0.000626667	9.56875e-12	0.000593333	1.12671e-11	0.000556667	1.31163e-11	0.000521667	1.58298e-11	0.000478333
3.5	5.52132e-13	0.000551667	1.05282e-12	0.000523333	1.57367e-12	0.000563333	2.1909e-12	0.000608333	2.97283e-12	0.000648333	3.96761e-12	0.000678333	5.18088e-12	0.000681667	6.52669e-12	0.000661667	7.93238e-12	0.00063	9.48778e-12	0.000596667	1.11728e-11	0.000558333	1.30203e-11	0.000521667	1.57187e-11	0.000478333
3.7	5.4413e-13	0.000555	1.03756e-12	0.000525	1.55328e-12	0.00057	2.16198e-12	0.000608333	2.93976e-12	0.000651667	3.92794e-12	0.00068	5.12855e-12	0.000685	6.46493e-12	0.000665	7.86813e-12	0.000635	9.42014e-12	0.000596667	1.10938e-11	0.000561667	1.29282e-11	0.000525	1.56125e-11	0.000481667
3.9	5.35946e-13	0.00056	1.02362e-12	0.000531667	1.53549e-12	0.00057	2.13506e-12	0.000613333	2.90734e-12	0.000653333	3.88801e-12	0.000681667	5.08864e-12	0.000686667	6.40732e-12	0.000666667	7.80756e-12	0.000635	9.34123e-12	0.000598333	1.101e-11	0.000561667	1.2832e-11	0.000525	1.55018e-11	0.000481667
4.1	5.27468e-13	0.000566667	1.00872e-12	0.000533333	1.51487e-12	0.000571667	2.11042e-12	0.000616667	2.87335e-12	0.000656667	3.85101e-12	0.000683333	5.03248e-12	0.000686667	6.34818e-12	0.000666667	7.74427e-12	0.000636667	9.27094e-12	0.000601667	1.09168e-11	0.000563333	1.27506e-11	0.00053	1.53992e-11	0.000483333
4.3	5.18979e-13	0.000568333	9.94777e-13	0.000535	1.49279e-12	0.00058	2.08451e-12	0.000618333	2.84116e-12	0.00066	3.80925e-12	0.00069	4.99343e-12	0.000691667	6.29157e-12	0.000671667	7.67999e-12	0.000638333	9.19833e-12	0.000605	1.08428e-11	0.000566667	1.26604e-11	0.000531667	1.53032e-11	0.000486667
4.5	5.10095e-13	0.000576667	9.79599e-13	0.000538333	1.4731e-12	0.00058	2.05732e-12	0.000621667	2.80795e-12	0.000661667	3.76667e-12	0.00069	4.93933e-12	0.000695	6.23357e-12	0.000675	7.62402e-12	0.000645	9.12049e-12	0.000606667	1.07579e-11	0.000568333	1.25673e-11	0.000531667	1.51931e-11	0.000488333
4.7	5.01351e-13	0.000578333	9.6426e-13	0.000545	1.45199e-12	0.000581667	2.03151e-12	0.000626667	2.7753e-12	0.000666667	3.72825e-12	0.000691667	4.8892e-12	0.000696667	6.18012e-12	0.000676667	7.56084e-12	0.000645	9.05206e-12	0.000606667	1.06742e-11	0.000571667	1.24744e-11	0.000531667	1.50851e-11	0.000488333
4.9	4.92678e-13	0.000586667	9.48854e-13	0.000546667	1.43191e-12	0.000586667	2.00441e-12	0.000628333	2.74201e-12	0.000668333	3.68861e-12	0.0007	4.8439e-12	0.0007	6.12501e-12	0.000676667	7.48789e-12	0.000646667	8.98824e-12	0.00061	1.06017e-11	0.000571667	1.23827e-11	0.000535	1.49804e-11	0.00049
5.1	4.83746e-13	0.000591667	9.33832e-13	0.000548333	1.41147e-12	0.00059	1.97599e-12	0.000631667	2.70948e-12	0.00067	3.65277e-12	0.0007	4.79492e-12	0.000705	6.06647e-12	0.000683333	7.42268e-12	0.000648333	8.90992e-12	0.000611667	1.05181e-11	0.000573333	1.22947e-11	0.000536667	1.48758e-11	0.000491667
5.3	4.7569e-13	0.000596667	9.19089e-13	0.000556667	1.39016e-12	0.000593333	1.95112e-12	0.000636667	2.67725e-12	0.000675	3.60772e-12	0.000703333	4.74549e-12	0.000705	6.00895e-12	0.000685	7.36491e-12	0.000655	8.84257e-12	0.000615	1.04429e-11	0.000576667	1.22041e-11	0.00054	1.47695e-11	0.000491667
5.5	4.6636e-13	0.000601667	9.04151e-13	0.000556667	1.36921e-12	0.000596667	1.92491e-12	0.00064	2.64149e-12	0.000678333	3.5692e-12	0.000706667	4.69997e-12	0.000708333	5.95565e-12	0.000686667	7.30019e-12	0.000655	8.77608e-12	0.000616667	1.03646e-11	0.000578333	1.21173e-11	0.000541667	1.46633e-11	0.000493333
5.7	4.57389e-13	0.000608333	8.88594e-13	0.000563333	1.3487e-12	0.000601667	1.89819e-12	0.000641667	2.61166e-12	0.00068	3.52963e-12	0.00071	4.65314e-12	0.000711667	5.90121e-12	0.000688333	7.23894e-12	0.000656667	8.7018e-12	0.000618333	1.02832e-11	0.000581667	1.20262e-11	0.000541667	1.45606e-11	0.000498333
5.9	4.4885e-13	0.000613333	8.73781e-13	0.000566667	1.32847e-12	0.000605	1.87186e-12	0.000648333	2.57903e-12	0.000688333	3.48832e-12	0.000711667	4.60447e-12	0.000715	5.85084e-12	0.000695	7.18156e-12	0.000658333	8.63274e-12	0.000621667	1.0208e-11	0.000581667	1.19374e-11	0.000545	1.4461e-11	0.000498333
6.1	4.4001e-13	0.00062	8.58729e-13	0.00057	1.3078e-12	0.00061	1.84706e-12	0.00065	2.54367e-12	0.000688333	3.44591e-12	0.000716667	4.55792e-12	0.000718333	5.79497e-12	0.000695	7.11512e-12	0.000665	8.55794e-12	0.000625	1.01309e-11	0.000583333	1.18541e-11	0.000545	1.43653e-11	0.0005
6.3	4.30843e-13	0.000628333	8.4443e-13	0.000576667	1.28689e-12	0.000611667	1.81973e-12	0.000653333	2.51449e-12	0.000693333	3.40934e-12	0.00072	4.50859e-12	0.00072	5.73873e-12	0.000696667	7.04736e-12	0.000665	8.49255e-12	0.000626667	1.00478e-11	0.000586667	1.17751e-11	0.00055	1.4264e-11	0.000501667
6.5	4.2255e-13	0.000631667	8.29095e-13	0.000576667	1.26581e-12	0.000616667	1.79369e-12	0.00066	2.48224e-12	0.000698333	3.37042e-12	0.000723333	4.46516e-12	0.000725	5.68522e-12	0.000703333	6.99019e-12	0.000666667	8.42061e-12	0.000626667	9.97642e-12	0.000588333	1.16882e-11	0.000551667	1.41613e-11	0.000503333
6.7	4.1353e-13	0.00064	8.14476e-13	0.000583333	1.24645e-12	0.000621667	1.76725e-12	0.00066	2.44861e-12	0.000698333	3.32921e-12	0.000726667	4.4147e-12	0.000728333	5.63286e-12	0.000705	6.92876e-12	0.00067	8.35335e-12	0.000631667	9.90259e-12	0.000591667	1.15982e-11	0.000551667	1.4049e-11	0.000503333
6.9	4.04964e-13	0.000645	7.99813e-13	0.000586667	1.22639e-12	0.000625	1.74246e-12	0.000665	2.41562e-12	0.000703333	3.29178e-12	0.000731667	4.37046e-12	0.00073	5.57544e-12	0.000706667	6.86927e-12	0.000675	8.28633e-12	0.000635	9.82064e-12	0.000593333	1.15146e-11	0.000553333	1.39563e-11	0.000508333
7.1	3.97024e-13	0.000655	7.86045e-13	0.000593333	1.20678e-12	0.000628333	1.7172e-12	0.00067	2.38511e-12	0.000708333	3.24724e-12	0.000733333	4.32406e-12	0.000735	5.52523e-12	0.00071	6.80294e-12	0.000675	8.21812e-12	0.000636667	9.73735e-12	0.000596667	1.14251e-11	0.000555	1.38666e-11	0.000508333
7.3	3.88354e-13	0.000661667	7.71264e-13	0.000598333	1.18655e-12	0.000635	1.69128e-12	0.000673333	2.35248e-12	0.000711667	3.21391e-12	0.000736667	4.28158e-12	0.000738333	5.47193e-12	0.000715	6.74597e-12	0.000676667	8.14989e-12	0.000636667	9.66447e-12	0.000596667	1.13376e-11	0.00056	1.37646e-11	0.000511667
7.5	3.79935e-13	0.000666667	7.56487e-13	0.000603333	1.16674e-12	0.000636667	1.66467e-12	0.00068	2.32158e-12	0.000716667	3.17543e-12	0.000741667	4.23617e-12	0.00074	5.41884e-12	0.000716667	6.69009e-12	0.000681667	8.08535e-12	0.000641667	9.59616e-12	0.0006	1.12553e-11	0.000561667	1.36677e-11	0.000511667
7.7	3.71637e-13	0.000675	7.42775e-13	0.000608333	1.14696e-12	0.000645	1.63998e-12	0.000681667	2.28981e-12	0.00072	3.13379e-12	0.000745	4.18821e-12	0.000745	5.36104e-12	0.00072	6.63357e-12	0.000685	8.01693e-12	0.000645	9.51702e-12	0.000601667	1.11762e-11	0.000561667	1.35674e-11	0.000513333
7.9	3.63695e-13	0.000681667	7.28908e-13	0.000613333	1.1269e-12	0.000646667	1.61646e-12	0.000686667	2.25893e-12	0.000723333	3.09423e-12	0.00075	4.1384e-12	0.00075	5.31222e-12	0.000725	6.56705e-12	0.000686667	7.95457e-12	0.000645	9.44255e-12	0.000605	1.10916e-11	0.000563333	1.34672e-11	0.000516667
8.1	3.55684e-13	0.000688333	7.14182e-13	0.000618333	1.10886e-12	0.000651667	1.59126e-12	0.000691667	2.22688e-12	0.000728333	3.05806e-12	0.000751667	4.09749e-12	0.00075	5.25888e-12	0.000725	6.51182e-12	0.000686667	7.88492e-12	0.000646667	9.37222e-12	0.000606667	1.1009e-11	0.000566667	1.33745e-11	0.000518333
8.3	3.4763e-13	0.000698333	7.01766e-13	0.000623333	1.08984e-12	0.000656667	1.56555e-12	0.000696667	2.19595e-12	0.000731667	3.02156e-12	0.000758333	4.0525e-12	0.000756667	5.20702e-12	0.00073	6.45145e-12	0.000695	7.81984e-12	0.000651667	9.29416e-12	0.000608333	1.09238e-11	0.00057	1.32796e-11	0.00052
8.5	3.3988e-13	0.000708333	6.87325e-13	0.000628333	1.07079e-12	0.000661667	1.54144e-12	0.000701667	2.16683e-12	0.000736667	2.98547e-12	0.000761667	4.00684e-12	0.00076	5.15697e-12	0.000733333	6.39437e-12	0.000695	7.75796e-12	0.000655	9.20966e-12	0.000611667	1.08443e-11	0.000571667	1.31807e-11	0.000521667
8.7	3.322e-13	0.000713333	6.74131e-13	0.000635	1.05121e-12	0.000666667	1.51724e-12	0.000705	2.13696e-12	0.000741667	2.9473e-12	0.000765	3.96095e-12	0.000761667	5.10222e-12	0.000735	6.33579e-12	0.000696667	7.68981e-12	0.000656667	9.13518e-12	0.000613333	1.07626e-11	0.000571667	1.30835e-11	0.000521667
8.9	3.2498e-13	0.000718333	6.61752e-13	0.000638333	1.03414e-12	0.000671667	1.4925e-12	0.000711667	2.10597e-12	0.000745	2.91321e-12	0.000768333	3.91742e-12	0.000766667	5.0544e-12	0.00074	6.27467e-12	0.000701667	7.62239e-12	0.000656667	9.06905e-12	0.000616667	1.069e-11	0.000573333	1.29885e-11	0.000523333
9.1	3.17439e-13	0.000728333	6.48787e-13	0.000645	1.01595e-12	0.000676667	1.46808e-12	0.000715	2.07646e-12	0.000751667	2.87345e-12	0.000771667	3.87479e-12	0.00077	4.99521e-12	0.000743333	6.21737e-12	0.000705	7.55313e-12	0.000661667	9.00736e-12	0.000618333	1.06035e-11	0.000576667	1.28979e-11	0.000528333
9.3	3.10365e-13	0.000738333	6.35581e-13	0.00065	9.96815e-13	0.000681667	1.44546e-12	0.00072	2.04479e-12	0.000753333	2.83531e-12	0.000778333	3.82733e-12	0.000773333	4.94753e-12	0.000745	6.16152e-12	0.000706667	7.48681e-12	0.000665	8.92609e-12	0.000621667	1.05148e-11	0.00058	1.28078e-11	0.000528333
9.5	3.02607e-13	0.000746667	6.23354e-13	0.000656667	9.79019e-13	0.000686667	1.4231e-12	0.000725	2.01665e-12	0.000761667	2.80012e-12	0.000781667	3.78772e-12	0.00078	4.9017e-12	0.00075	6.10628e-12	0.00071	7.43612e-12	0.000666667	8.86251e-12	0.000621667	1.04386e-11	0.000581667	1.27196e-11	0.00053
9.7	2.95999e-13	0.000755	6.11006e-13	0.000661667	9.61835e-13	0.000691667	1.40189e-12	0.000728333	1.98579e-12	0.000761667	2.7669e-12	0.000788333	3.74554e-12	0.00078	4.84826e-12	0.000753333	6.06203e-12	0.000715	7.3738e-12	0.000666667	8.79726e-12	0.000626667	1.03647e-11	0.000581667	1.26338e-11	0.000531667
9.9	2.88834e-13	0.000763333	5.99335e-13	0.000666667	9.44819e-13	0.000698333	1.37906e-12	0.000735	1.96156e-12	0.00077	2.73526e-12	0.00079	3.70493e-12	0.000786667	4.80589e-12	0.000755	6.00169e-12	0.000715	7.31307e-12	0.000671667	8.7212e-12	0.000626667	1.02878e-11	0.000585	1.25463e-11	0.000531667
10.1	2.82625e-13	0.000771667	5.87817e-13	0.000673333	9.29647e-13	0.000701667	1.35827e-12	0.000738333	1.93246e-12	0.000771667	2.69495e-12	0.000796667	3.65758e-12	0.00079	4.75713e-12	0.00076	5.9389e-12	0.000716667	7.25228e-12	0.000675	8.64985e-12	0.000631667	1.02091e-11	0.000586667	1.2459e-11	0.000535
10.3	2.76075e-13	0.000781667	5.76013e-13	0.000678333	9.13723e-13	0.00071	1.33589e-12	0.000746667	1.90271e-12	0.00078	2.66117e-12	0.000798333	3.61837e-12	0.000793333	4.71028e-12	0.000765	5.88534e-12	0.000725	7.18432e-12	0.000676667	8.57598e-12	0.000631667	1.01405e-11	0.00059	1.23704e-11	0.000538333
10.5	2.69893e-13	0.000791667	5.64998e-13	0.000688333	8.96247e-13	0.000713333	1.31558e-12	0.000748333	1.87873e-12	0.000783333	2.62869e-12	0.000805	3.58177e-12	0.0008	4.66705e-12	0.000768333	5.83301e-12	0.000725	7.12698e-12	0.000678333	8.50662e-12	0.000635	1.00607e-11	0.000591667	1.22825e-11	0.00054
10.7	2.63342e-13	0.000801667	5.5411e-13	0.00069	8.80452e-13	0.00072	1.29322e-12	0.000756667	1.85113e-12	0.00079	2.59478e-12	0.000808333	3.54118e-12	0.000801667	4.61419e-12	0.00077	5.77975e-12	0.000726667	7.06431e-12	0.000685	8.44371e-12	0.000636667	9.97725e-12	0.000591667	1.21948e-11	0.000541667
10.9	2.57555e-13	0.00081	5.43166e-13	0.000698333	8.63655e-13	0.000725	1.27136e-12	0.00076	1.82185e-12	0.000793333	2.5624e-12	0.000813333	3.50137e-12	0.000806667	4.56613e-12	0.000775	5.72963e-12	0.000733333	6.99565e-12	0.000685	8.38294e-12	0.00064	9.90337e-12	0.000596667	1.21148e-11	0.000541667
11.1	2.51643e-13	0.00082	5.31671e-13	0.000708333	8.49007e-13	0.00073	1.25126e-12	0.000766667	1.7973e-12	0.0008	2.53068e-12	0.000818333	3.46028e-12	0.00081	4.52176e-12	0.000778333	5.66542e-12	0.000735	6.93241e-12	0.000686667	8.31404e-12	0.000641667	9.82269e-12	0.000598333	1.20277e-11	0.000545
11.3	2.45574e-13	0.000831667	5.22281e-13	0.000708333	8.33456e-13	0.000736667	1.23087e-12	0.000773333	1.77258e-12	0.000803333	2.49654e-12	0.000823333	3.41917e-12	0.000813333	4.47864e-12	0.00078	5.61998e-12	0.000736667	6.87927e-12	0.000691667	8.24799e-12	0.000645	9.75055e-12	0.000601667	1.19478e-11	0.000548333
11.5	2.39674e-13	0.000841667	5.10758e-13	0.000718333	8.18817e-13	0.000745	1.21009e-12	0.000776667	1.74459e-12	0.00081	2.46745e-12	0.000828333	3.37797e-12	0.00082	4.42804e-12	0.000785	5.56796e-12	0.000741667	6.81967e-12	0.000695	8.17981e-12	0.000646667	9.68239e-12	0.000601667	1.18566e-11	0.00055
11.7	2.34133e-13	0.00085	5.0055e-13	0.000725	8.04242e-13	0.000748333	1.19182e-12	0.000783333	1.72038e-12	0.000813333	2.43265e-12	0.00083	3.34215e-12	0.000821667	4.37885e-12	0.00079	5.51908e-12	0.000745	6.76536e-12	0.000696667	8.10892e-12	0.00065	9.61371e-12	0.000603333	1.17755e-11	0.000551667
11.9	2.28322e-13	0.000861667	4.90819e-13	0.00073	7.89693e-13	0.000755	1.17195e-12	0.000786667	1.69598e-12	0.00082	2.39835e-12	0.000838333	3.30475e-12	0.00083	4.33734e-12	0.000793333	5.46764e-12	0.000746667	6.71012e-12	0.000698333	8.04552e-12	0.000651667	9.53547e-12	0.000606667	1.16858e-11	0.000551667
12.1	2.2303e-13	0.00087	4.8067e-13	0.000738333	7.75024e-13	0.000761667	1.15164e-12	0.000796667	1.6709e-12	0.000823333	2.37203e-12	0.00084	3.26705e-12	0.000831667	4.29056e-12	0.000796667	5.41649e-12	0.000751667	6.65483e-12	0.000705	7.98827e-12	0.000655	9.4627e-12	0.00061	1.16026e-11	0.000555
12.3	2.17877e-13	0.000881667	4.70471e-13	0.000745	7.6055e-13	0.000766667	1.13283e-12	0.000798333	1.64645e-12	0.000831667	2.34121e-12	0.000848333	3.22564e-12	0.000833333	4.24879e-12	0.0008	5.36193e-12	0.000755	6.59918e-12	0.000705	7.92435e-12	0.000656667	9.38928e-12	0.000611667	1.15212e-11	0.000558333
12.5	2.12512e-13	0.000891667	4.6072e-13	0.000753333	7.47238e-13	0.000773333	1.11357e-12	0.000806667	1.62175e-12	0.000835	2.30712e-12	0.000853333	3.18868e-12	0.000841667	4.20925e-12	0.000805	5.3098e-12	0.000756667	6.54407e-12	0.000706667	7.86453e-12	0.00066	9.32265e-12	0.000613333	1.14338e-11	0.00056
12.7	2.07126e-13	0.000903333	4.51467e-13	0.00076	7.32922e-13	0.00078	1.09529e-12	0.000811667	1.59941e-12	0.000841667	2.27751e-12	0.000858333	3.15256e-12	0.000843333	4.16424e-12	0.000808333	5.26229e-12	0.00076	6.47792e-12	0.000711667	7.79514e-12	0.000661667	9.24823e-12	0.000616667	1.13583e-11	0.000561667
12.9	2.02353e-13	0.000915	4.41907e-13	0.000765	7.19132e-13	0.000788333	1.07747e-12	0.000818333	1.5727e-12	0.000846667	2.24692e-12	0.00086	3.11625e-12	0.000851667	4.11574e-12	0.000811667	5.21094e-12	0.000765	6.42356e-12	0.000715	7.73089e-12	0.000665	9.18102e-12	0.000616667	1.1277e-11	0.000561667
13.1	1.97342e-13	0.000926667	4.32162e-13	0.000773333	7.05762e-13	0.000793333	1.06013e-12	0.000825	1.55171e-12	0.000851667	2.21647e-12	0.000868333	3.08004e-12	0.000851667	4.07415e-12	0.000816667	5.16163e-12	0.000766667	6.36704e-12	0.000716667	7.66854e-12	0.000666667	9.11921e-12	0.000621667	1.11963e-11	0.000563333
13.3	1.92469e-13	0.000936667	4.23988e-13	0.000781667	6.93568e-13	0.000798333	1.04016e-12	0.00083	1.52715e-12	0.000858333	2.18943e-12	0.000871667	3.04433e-12	0.00086	4.02792e-12	0.00082	5.10787e-12	0.000773333	6.31746e-12	0.00072	7.60932e-12	0.00067	9.05426e-12	0.000621667	1.11188e-11	0.000565
13.5	1.87583e-13	0.000948333	4.1517e-13	0.000788333	6.79215e-13	0.000808333	1.02496e-12	0.000838333	1.50403e-12	0.000861667	2.1594e-12	0.000878333	3.00902e-12	0.000861667	3.98978e-12	0.000825	5.06621e-12	0.000775	6.26074e-12	0.000725	7.5429e-12	0.000675	8.98198e-12	0.000625	1.10365e-11	0.00057
13.7	1.82965e-13	0.00096	4.06769e-13	0.000795	6.66114e-13	0.000813333	1.00721e-12	0.000841667	1.48116e-12	0.000871667	2.1288e-12	0.000881667	2.9718e-12	0.00087	3.94939e-12	0.000828333	5.0196e-12	0.000778333	6.20459e-12	0.000725	7.48729e-12	0.000675	8.90431e-12	0.000626667	1.0965e-11	0.000571667
13.9	1.78605e-13	0.00097	3.98156e-13	0.000805	6.54565e-13	0.000818333	9.89248e-13	0.00085	1.45784e-12	0.000876667	2.10416e-12	0.000888333	2.93837e-12	0.000871667	3.90652e-12	0.00083	4.97075e-12	0.000783333	6.14248e-12	0.000726667	7.42638e-12	0.000676667	8.8353e-12	0.00063	1.08737e-11	0.000571667
14.1	1.74241e-13	0.000986667	3.89837e-13	0.000811667	6.42181e-13	0.000828333	9.72275e-13	0.000856667	1.43745e-12	0.000881667	2.07469e-12	0.000891667	2.90432e-12	0.000878333	3.86563e-12	0.000836667	4.91942e-12	0.000785	6.09035e-12	0.000733333	7.36682e-12	0.000681667	8.77219e-12	0.000631667	1.07971e-11	0.000575
14.3	1.697e-13	0.000998333	3.81166e-13	0.00082	6.30381e-13	0.000835	9.56136e-13	0.00086	1.41484e-12	0.000888333	2.04588e-12	0.0009	2.86715e-12	0.000881667	3.82595e-12	0.00084	4.87572e-12	0.000788333	6.04475e-12	0.000735	7.30426e-12	0.000685	8.70605e-12	0.000635	1.07249e-11	0.000575
14.5	1.65567e-13	0.00100833	3.73683e-13	0.000826667	6.18739e-13	0.00084	9.40026e-13	0.00087	1.39278e-12	0.000891667	2.01598e-12	0.000903333	2.83309e-12	0.000885	3.78513e-12	0.000845	4.83032e-12	0.000793333	5.98676e-12	0.000736667	7.24492e-12	0.000685	8.63954e-12	0.000636667	1.06475e-11	0.00058
14.7	1.61669e-13	0.00102167	3.65583e-13	0.000835	6.06174e-13	0.000848333	9.2447e-13	0.000875	1.36988e-12	0.0009	1.98636e-12	0.00091	2.80045e-12	0.000891667	3.74302e-12	0.00085	4.78144e-12	0.000795	5.93539e-12	0.000743333	7.18742e-12	0.000686667	8.56918e-12	0.000638333	1.05647e-11	0.000581667
14.9	1.57429e-13	0.00103667	3.57766e-13	0.000843333	5.94398e-13	0.000855	9.088e-13	0.000881667	1.35005e-12	0.000908333	1.96475e-12	0.000913333	2.76684e-12	0.000895	3.70569e-12	0.000851667	4.73906e-12	0.000798333	5.88236e-12	0.000745	7.12803e-12	0.000691667	8.51273e-12	0.000641667	1.04913e-11	0.000581667
15.1	1.53577e-13	0.00104833	3.50026e-13	0.000853333	5.82947e-13	0.000863333	8.92221e-13	0.00089	1.3301e-12	0.000911667	1.93856e-12	0.000921667	2.73297e-12	0.000901667	3.66453e-12	0.000856667	4.6927e-12	0.000805	5.83423e-12	0.000746667	7.07725e-12	0.000695	8.44697e-12	0.000645	1.04064e-11	0.000585
15.3	1.49671e-13	0.00106167	3.42435e-13	0.000861667	5.72552e-13	0.00087	8.76391e-13	0.000895	1.30753e-12	0.000918333	1.91173e-12	0.000928333	2.70093e-12	0.000905	3.62443e-12	0.00086	4.65e-12	0.000805	5.78229e-12	0.000751667	7.01726e-12	0.000696667	8.3803e-12	0.000646667	1.03343e-11	0.000586667
15.5	1.45883e-13	0.001075	3.35409e-13	0.000868333	5.61364e-13	0.00088	8.62262e-13	0.000901667	1.2897e-12	0.000925	1.88421e-12	0.000931667	2.6712e-12	0.000911667	3.58766e-12	0.000866667	4.60333e-12	0.000811667	5.73963e-12	0.000755	6.96028e-12	0.000698333	8.31585e-12	0.000646667	1.02604e-11	0.00059
15.7	1.42014e-13	0.00109	3.28262e-13	0.000878333	5.49813e-13	0.000885	8.45969e-13	0.000911667	1.26979e-12	0.000931667	1.85772e-12	0.00094	2.63568e-12	0.000915	3.54678e-12	0.00087	4.55565e-12	0.000815	5.68192e-12	0.000756667	6.9002e-12	0.000705	8.24817e-12	0.000651667	1.01869e-11	0.000591667
15.9	1.38571e-13	0.00110333	3.21118e-13	0.000888333	5.38926e-13	0.000893333	8.31066e-13	0.000916667	1.24784e-12	0.000938333	1.83253e-12	0.000941667	2.60249e-12	0.000921667	3.51121e-12	0.000875	4.5163e-12	0.000818333	5.63293e-12	0.000758333	6.84024e-12	0.000705	8.18506e-12	0.000655	1.01135e-11	0.000591667
16.1	1.34846e-13	0.00111667	3.14437e-13	0.000896667	5.28937e-13	0.000901667	8.17463e-13	0.000925	1.22991e-12	0.000945	1.80746e-12	0.00095	2.57374e-12	0.000926667	3.47502e-12	0.00088	4.46667e-12	0.000823333	5.58133e-12	0.000765	6.78502e-12	0.000706667	8.12031e-12	0.000656667	1.00428e-11	0.000595
16.3	1.31308e-13	0.00113167	3.07627e-13	0.000906667	5.19214e-13	0.00091	8.02362e-13	0.000931667	1.21125e-12	0.000948333	1.78287e-12	0.000955	2.54211e-12	0.000931667	3.4349e-12	0.000883333	4.42391e-12	0.000825	5.52677e-12	0.000766667	6.73003e-12	0.000713333	8.05872e-12	0.000656667	9.9722e-12	0.000598333
16.5	1.28133e-13	0.001145	3.00526e-13	0.000915	5.08862e-13	0.000916667	7.882e-13	0.00094	1.19188e-12	0.000958333	1.75722e-12	0.000961667	2.51083e-12	0.000936667	3.3932e-12	0.000888333	4.38447e-12	0.000828333	5.47891e-12	0.000768333	6.67485e-12	0.000715	7.99921e-12	0.000661667	9.89727e-12	0.0006
16.7	1.24765e-13	0.00116167	2.94442e-13	0.000921667	4.98175e-13	0.000925	7.74813e-13	0.000946667	1.17372e-12	0.000965	1.73119e-12	0.00097	2.47795e-12	0.000941667	3.35996e-12	0.00089	4.34351e-12	0.000835	5.43203e-12	0.000775	6.61594e-12	0.000716667	7.94208e-12	0.000665	9.82715e-12	0.000601667
16.9	1.21334e-13	0.00117833	2.88124e-13	0.000931667	4.8918e-13	0.000935	7.61897e-13	0.000951667	1.15428e-12	0.000971667	1.70869e-12	0.000973333	2.4505e-12	0.000948333	3.32859e-12	0.000896667	4.29702e-12	0.000835	5.38434e-12	0.000775	6.55924e-12	0.000718333	7.88505e-12	0.000666667	9.75398e-12	0.000603333
17.1	1.18327e-13	0.00119167	2.81799e-13	0.00094	4.79179e-13	0.000943333	7.47656e-13	0.000961667	1.1366e-12	0.000978333	1.68612e-12	0.000981667	2.41803e-12	0.000951667	3.29037e-12	0.0009	4.2581e-12	0.000841667	5.33688e-12	0.00078	6.50353e-12	0.000725	7.81857e-12	0.000666667	9.68438e-12	0.000606667
17.3	1.15187e-13	0.00120833	2.75467e-13	0.00095	4.69947e-13	0.00095	7.34543e-13	0.000968333	1.11829e-12	0.000986667	1.66084e-12	0.000986667	2.38854e-12	0.00096	3.25259e-12	0.000906667	4.21271e-12	0.000845	5.29242e-12	0.000785	6.45885e-12	0.000725	7.76012e-12	0.000671667	9.61721e-12	0.00061
17.5	1.13296e-13	0.00122167	2.71289e-13	0.00096	4.63473e-13	0.000956667	7.26106e-13	0.000978333	1.10561e-12	0.000993333	1.64529e-12	0.000991667	2.36622e-12	0.000961667	3.22447e-12	0.00091	4.17613e-12	0.000848333	5.24961e-12	0.000785	6.4054e-12	0.000726667	7.70175e-12	0.000675	9.5513e-12	0.000611667
17.7	1.10376e-13	0.00124	2.65816e-13	0.000968333	4.54399e-13	0.000965	7.11864e-13	0.000986667	1.08767e-12	0.001	1.62104e-12	0.00100167	2.3412e-12	0.000971667	3.19095e-12	0.000916667	4.13973e-12	0.000855	5.20411e-12	0.00079	6.35517e-12	0.000733333	7.64277e-12	0.000676667	9.48492e-12	0.000611667
17.9	1.07554e-13	0.001255	2.59567e-13	0.000978333	4.45467e-13	0.000975	7.00022e-13	0.000993333	1.07003e-12	0.00100667	1.59743e-12	0.001005	2.30917e-12	0.000971667	3.15471e-12	0.00092	4.10019e-12	0.000855	5.15571e-12	0.000795	6.3045e-12	0.000735	7.57949e-12	0.000676667	9.40959e-12	0.000613333
18.1	1.04702e-13	0.00127	2.53688e-13	0.000988333	4.3667e-13	0.000985	6.87965e-13	0.000998333	1.05347e-12	0.001015	1.5785e-12	0.00101167	2.27839e-12	0.000981667	3.1183e-12	0.000926667	4.05827e-12	0.000861667	5.10842e-12	0.000795	6.25184e-12	0.000736667	7.52432e-12	0.000681667	9.34747e-12	0.000616667
18.3	1.01722e-13	0.00128667	2.48751e-13	0.000998333	4.28071e-13	0.000993333	6.7536e-13	0.00100833	1.03611e-12	0.00102167	1.55267e-12	0.00101833	2.24887e-12	0.000986667	3.08675e-12	0.00093	4.02019e-12	0.000865	5.06577e-12	0.0008	6.20069e-12	0.000738333	7.4663e-12	0.000685	9.27546e-12	0.00062
18.5	9.93265e-14	0.001305	2.43403e-13	0.00101	4.19799e-13	0.00100167	6.63279e-13	0.00101667	1.01951e-12	0.00102833	1.53369e-12	0.00102333	2.22562e-12	0.000991667	3.0534e-12	0.000935	3.975e-12	0.000868333	5.01801e-12	0.000805	6.14426e-12	0.000745	7.40725e-12	0.000686667	9.21749e-12	0.000621667
18.7	9.67346e-14	0.00132167	2.37742e-13	0.00102167	4.11127e-13	0.00101167	6.51309e-13	0.00102667	1.00477e-12	0.00103833	1.5123e-12	0.00103333	2.19833e-12	0.000996667	3.02067e-12	0.00094	3.94074e-12	0.000875	4.97478e-12	0.000806667	6.09934e-12	0.000745	7.35099e-12	0.000688333	9.14986e-12	0.000621667
18.9	9.43495e-14	0.00134	2.32392e-13	0.00103167	4.03426e-13	0.00101833	6.39191e-13	0.001035	9.87699e-13	0.001045	1.4904e-12	0.00104	2.17307e-12	0.00100167	2.98701e-12	0.000945	3.90165e-12	0.000876667	4.92313e-12	0.000813333	6.05037e-12	0.000746667	7.29147e-12	0.000691667	9.0856e-12	0.000626667
19.1	9.17632e-14	0.00135833	2.27613e-13	0.00104167	3.95312e-13	0.00102833	6.28803e-13	0.00104	9.71971e-13	0.00105167	1.46622e-12	0.00104333	2.14314e-12	0.00101	2.95224e-12	0.000948333	3.86835e-12	0.000881667	4.8801e-12	0.000815	5.99552e-12	0.000755	7.23582e-12	0.000695	9.02099e-12	0.000626667
19.3	8.92717e-14	0.00137833	2.22378e-13	0.00105333	3.87407e-13	0.00103833	6.16817e-13	0.00105	9.5573e-13	0.00105833	1.44696e-12	0.00105333	2.11994e-12	0.001015	2.91964e-12	0.000953333	3.82701e-12	0.000885	4.8355e-12	0.000816667	5.95111e-12	0.000755	7.19034e-12	0.000696667	8.94596e-12	0.000631667
19.5	8.6801e-14	0.00139167	2.17292e-13	0.00106333	3.79753e-13	0.00104833	6.06239e-13	0.00106	9.42276e-13	0.00106833	1.42766e-12	0.00106	2.0907e-12	0.00102167	2.89122e-12	0.000956667	3.78543e-12	0.00089	4.79418e-12	0.000823333	5.90348e-12	0.000756667	7.1317e-12	0.000698333	8.88998e-12	0.000631667
19.7	8.46411e-14	0.00141167	2.1266e-13	0.00107333	3.71959e-13	0.00105833	5.95181e-13	0.00106833	9.27225e-13	0.001075	1.40769e-12	0.00106333	2.06526e-12	0.00102667	2.85321e-12	0.000965	3.74747e-12	0.000895	4.75552e-12	0.000825	5.8511e-12	0.000765	7.07505e-12	0.000705	8.82863e-12	0.000635
19.9	8.24501e-14	0.00143167	2.07991e-13	0.001085	3.64697e-13	0.00106667	5.84797e-13	0.00107667	9.10292e-13	0.00108167	1.38994e-12	0.00107333	2.0412e-12	0.00103167	2.82765e-12	0.000968333	3.71065e-12	0.000896667	4.70939e-12	0.000826667	5.79843e-12	0.000765	7.01915e-12	0.000705	8.76067e-12	0.000636667
20.1	8.03695e-14	0.00145167	2.02995e-13	0.0011	3.57295e-13	0.00107667	5.73799e-13	0.001085	8.96122e-13	0.00109	1.36851e-12	0.00108167	2.01384e-12	0.00103667	2.79673e-12	0.000973333	3.67834e-12	0.000905	4.66698e-12	0.000835	5.75191e-12	0.000766667	6.96513e-12	0.000706667	8.69209e-12	0.00064
20.3	7.80897e-14	0.00146833	1.98365e-13	0.00111	3.50014e-13	0.00108667	5.63442e-13	0.00109167	8.83149e-13	0.00109833	1.34907e-12	0.00108333	1.98747e-12	0.00104333	2.76685e-12	0.000978333	3.63907e-12	0.000905	4.63096e-12	0.000835	5.69828e-12	0.000771667	6.90812e-12	0.000711667	8.62594e-12	0.000641667
20.5	7.5889e-14	0.00148667	1.93786e-13	0.00112167	3.43255e-13	0.00109667	5.52809e-13	0.00110167	8.68935e-13	0.00110833	1.32982e-12	0.00109333	1.96351e-12	0.00105	2.73831e-12	0.000983333	3.60716e-12	0.000911667	4.59087e-12	0.000838333	5.65799e-12	0.000775	6.85571e-12	0.000715	8.56369e-12	0.000645
20.7	7.40012e-14	0.00150833	1.89893e-13	0.001135	3.36464e-13	0.00110833	5.43064e-13	0.00111167	8.53783e-13	0.001115	1.31328e-12	0.00110333	1.9398e-12	0.00105667	2.70636e-12	0.000988333	3.57269e-12	0.000915	4.5498e-12	0.000845	5.60767e-12	0.000775	6.80114e-12	0.000715	8.50562e-12	0.000646667
20.9	7.20462e-14	0.00152667	1.85811e-13	0.00114667	3.29832e-13	0.00111833	5.32701e-13	0.00112167	8.40053e-13	0.00112333	1.29123e-12	0.00110833	1.91602e-12	0.00106333	2.67282e-12	0.000995	3.53608e-12	0.00092	4.50776e-12	0.000845	5.56449e-12	0.00078	6.74738e-12	0.000716667	8.44155e-12	0.000648333
21.1	7.01806e-14	0.00154833	1.81562e-13	0.00115667	3.22965e-13	0.00112833	5.22709e-13	0.00113167	8.2651e-13	0.00113167	1.27275e-12	0.00111333	1.8907e-12	0.00106833	2.64404e-12	0.001	3.50082e-12	0.000925	4.46055e-12	0.00085	5.51957e-12	0.000785	6.69499e-12	0.000725	8.38117e-12	0.000651667
21.3	6.8347e-14	0.00157	1.77707e-13	0.00116833	3.16136e-13	0.00113833	5.14137e-13	0.00114167	8.13696e-13	0.00114	1.255e-12	0.00112333	1.86718e-12	0.001075	2.61622e-12	0.001005	3.46463e-12	0.000926667	4.42209e-12	0.000855	5.47488e-12	0.000785	6.64363e-12	0.000725	8.32552e-12	0.000655
21.5	6.64278e-14	0.00159	1.7343e-13	0.00118	3.10171e-13	0.00114833	5.05183e-13	0.00115	8.01804e-13	0.00114833	1.23755e-12	0.00113167	1.84379e-12	0.00108167	2.58863e-12	0.00101	3.43154e-12	0.000935	4.38385e-12	0.000855	5.42958e-12	0.000788333	6.59674e-12	0.000726667	8.26097e-12	0.000656667
21.7	6.45838e-14	0.00161167	1.69595e-13	0.00119167	3.04064e-13	0.00115833	4.95537e-13	0.00115833	7.88082e-13	0.00115667	1.21988e-12	0.00113833	1.81997e-12	0.00108667	2.5589e-12	0.001015	3.39075e-12	0.000936667	4.34523e-12	0.000865	5.3858e-12	0.000795	6.54266e-12	0.000726667	8.20826e-12	0.000656667
21.9	6.28183e-14	0.00163333	1.6579e-13	0.00120833	2.97359e-13	0.00117	4.86054e-13	0.00116833	7.74469e-13	0.001165	1.20524e-12	0.00114333	1.79808e-12	0.00109333	2.52851e-12	0.00102	3.35493e-12	0.000943333	4.30578e-12	0.000865	5.33596e-12	0.000795	6.49076e-12	0.000735	8.14686e-12	0.000661667
22.1	6.18068e-14	0.00165667	1.63243e-13	0.00122	2.93578e-13	0.00118167	4.80646e-13	0.00117667	7.65318e-13	0.00117333	1.18887e-12	0.00115333	1.7799e-12	0.00110167	2.50919e-12	0.00102667	3.3343e-12	0.000945	4.27023e-12	0.000868333	5.29656e-12	0.000798333	6.44576e-12	0.000735	8.08974e-12	0.000665
22.3	6.015e-14	0.00168	1.59667e-13	0.00123333	2.87658e-13	0.00119167	4.70481e-13	0.00118667	7.52109e-13	0.00118167	1.17357e-12	0.00116167	1.75731e-12	0.00110667	2.47969e-12	0.00103	3.29844e-12	0.000951667	4.23332e-12	0.000875	5.2548e-12	0.000805	6.39096e-12	0.000736667	8.02762e-12	0.000665
22.5	5.85269e-14	0.00170333	1.56126e-13	0.001245	2.81838e-13	0.00120333	4.63604e-13	0.00119667	7.40846e-13	0.00119167	1.15523e-12	0.00117	1.73319e-12	0.001115	2.45242e-12	0.00103667	3.26815e-12	0.000955	4.19208e-12	0.000875	5.20341e-12	0.000805	6.34648e-12	0.000741667	7.97231e-12	0.000666667
22.7	5.69151e-14	0.00172333	1.52211e-13	0.00126	2.75613e-13	0.001215	4.54798e-13	0.00121	7.27462e-13	0.00120167	1.13946e-12	0.00117333	1.71438e-12	0.00112	2.42782e-12	0.00104167	3.23566e-12	0.00096	4.15316e-12	0.00088	5.16354e-12	0.000808333	6.29973e-12	0.000745	7.91277e-12	0.00067
22.9	5.53056e-14	0.00175	1.49113e-13	0.00127333	2.70459e-13	0.00122667	4.46345e-13	0.00121833	7.16036e-13	0.00121167	1.1217e-12	0.00118333	1.69341e-12	0.001125	2.39836e-12	0.00104667	3.20363e-12	0.000965	4.11866e-12	0.000885	5.12332e-12	0.000815	6.24351e-12	0.000746667	7.85653e-12	0.000673333
23.1	5.39111e-14	0.00177167	1.45942e-13	0.00128667	2.64913e-13	0.00123833	4.37783e-13	0.00122833	7.04856e-13	0.00122167	1.1062e-12	0.00119333	1.6696e-12	0.00113333	2.36966e-12	0.00105333	3.17174e-12	0.00097	4.08251e-12	0.000888333	5.08242e-12	0.000815	6.19614e-12	0.000746667	7.79433e-12	0.000675
23.3	5.24998e-14	0.001795	1.4214e-13	0.00129833	2.59065e-13	0.00125	4.29923e-13	0.00123833	6.93683e-13	0.00123	1.09193e-12	0.0012	1.65141e-12	0.00114	2.34095e-12	0.00105833	3.14146e-12	0.000975	4.04768e-12	0.000895	5.044e-12	0.000818333	6.15103e-12	0.000755	7.74246e-12	0.000676667
23.5	5.08363e-14	0.00182167	1.39342e-13	0.001315	2.54079e-13	0.00126167	4.23189e-13	0.00125	6.814e-13	0.00124	1.07392e-12	0.00120667	1.62873e-12	0.001145	2.31587e-12	0.001065	3.10652e-12	0.000978333	4.0091e-12	0.000895	4.99724e-12	0.000825	6.0995e-12	0.000755	7.68376e-12	0.000678333
23.7	4.96714e-14	0.00184333	1.35918e-13	0.00132667	2.4826e-13	0.00127333	4.13842e-13	0.00125833	6.71798e-13	0.00125	1.0609e-12	0.001215	1.60807e-12	0.001155	2.29115e-12	0.00107	3.0737e-12	0.000985	3.97303e-12	0.000898333	4.9529e-12	0.000825	6.05162e-12	0.000756667	7.63178e-12	0.000681667
23.9	4.8323e-14	0.00187167	1.33181e-13	0.00134333	2.43834e-13	0.001285	4.06201e-13	0.00127167	6.60233e-13	0.00125667	1.04411e-12	0.001225	1.58578e-12	0.00116333	2.26409e-12	0.00107667	3.04233e-12	0.000986667	3.93344e-12	0.000905	4.91177e-12	0.000828333	6.0063e-12	0.000763333	7.57551e-12	0.000685
24.1	4.74069e-14	0.001895	1.30576e-13	0.00135833	2.3987e-13	0.00129833	4.01121e-13	0.00128	6.51655e-13	0.00126667	1.03154e-12	0.00123333	1.57147e-12	0.00116833	2.24249e-12	0.00108	3.01564e-12	0.000995	3.90405e-12	0.000908333	4.87612e-12	0.000835	5.9649e-12	0.000765	7.52799e-12	0.000686667
24.3	4.59103e-14	0.00192333	1.27999e-13	0.00137	2.351e-13	0.00131167	3.93349e-13	0.00129333	6.41161e-13	0.001275	1.01474e-12	0.00124333	1.55191e-12	0.001175	2.2203e-12	0.00108667	2.99084e-12	0.000996667	3.86435e-12	0.000915	4.83533e-12	0.000835	5.91856e-12	0.000766667	7.46792e-12	0.000688333
24.5	4.48393e-14	0.00194833	1.25033e-13	0.00138667	2.29914e-13	0.00132167	3.86579e-13	0.001305	6.29807e-13	0.001285	1.00172e-12	0.00124833	1.53377e-12	0.00118333	2.19403e-12	0.00109333	2.96361e-12	0.00100333	3.83416e-12	0.000915	4.79164e-12	0.000838333	5.87551e-12	0.000768333	7.41633e-12	0.000695

## Sheet: 18 cm
Depth(cm)	0.1MeV	SD (+/-)	0.2MeV	SD (+/-)	0.3MeV	SD (+/-)	0.425MeV	SD (+/-)	0.6MeV	SD (+/-)	0.85MeV	SD (+/-)	1.2MeV	SD (+/-)	1.65MeV	SD (+/-)	2.2MeV	SD (+/-)	2.875MeV	SD (+/-)	3.675MeV	SD (+/-)	4.625MeV	SD (+/-)	6.075MeV	SD (+/-)
0.1	5.73031e-13	0.000506	1.13989e-12	0.000498	1.69768e-12	0.000542	2.28276e-12	0.000594	2.86199e-12	0.000654	3.2139e-12	0.00073	2.9809e-12	0.000814	2.5839e-12	0.000898	2.1983e-12	0.000982	1.8683e-12	0.001064	1.6214e-12	0.001134	1.4259e-12	0.001198	1.2545e-12	0.001272
0.3	5.84189e-13	0.000504	1.16018e-12	0.000496	1.75185e-12	0.000532	2.44508e-12	0.000572	3.33061e-12	0.000606	4.44823e-12	0.00063	5.4414e-12	0.000646	5.7478e-12	0.000678	5.3306e-12	0.000724	4.7236e-12	0.000764	4.1697e-12	0.000812	3.7118e-12	0.000852	3.2906e-12	0.000904
0.5	5.88684e-13	0.0005	1.16069e-12	0.000492	1.75154e-12	0.000532	2.43891e-12	0.000572	3.31631e-12	0.000606	4.42809e-12	0.000632	5.6222e-12	0.00063	6.9425e-12	0.00062	7.4227e-12	0.000628	7.0837e-12	0.00065	6.4589e-12	0.000676	5.8407e-12	0.000706	5.2337e-12	0.000742
0.7	5.90213e-13	0.000502	1.15883e-12	0.00049	1.74522e-12	0.000532	2.42911e-12	0.000572	3.29978e-12	0.000606	4.40439e-12	0.000632	5.5847e-12	0.000632	7.0367e-12	0.000612	8.3446e-12	0.00059	8.7713e-12	0.000594	8.4103e-12	0.000608	7.7906e-12	0.000624	7.0669e-12	0.00065
0.9	5.90574e-13	0.000502	1.15364e-12	0.00049	1.73599e-12	0.000532	2.41297e-12	0.000572	3.28267e-12	0.000606	4.37371e-12	0.000632	5.5404e-12	0.000634	6.9816e-12	0.000616	8.4923e-12	0.000586	9.7012e-12	0.000566	9.9148e-12	0.000566	9.4907e-12	0.000574	8.7777e-12	0.00059
1.1	5.88499e-13	0.000506	1.14693e-12	0.000492	1.72498e-12	0.000534	2.39751e-12	0.000572	3.25682e-12	0.00061	4.34294e-12	0.000634	5.4915e-12	0.000636	6.9203e-12	0.000616	8.4318e-12	0.000586	1.0011e-11	0.000556	1.0911e-11	0.000542	1.0895e-11	0.00054	1.0328e-11	0.000548
1.3	5.84786e-13	0.000506	1.13936e-12	0.000492	1.71099e-12	0.000534	2.38159e-12	0.000572	3.22898e-12	0.000612	4.31021e-12	0.000634	5.4524e-12	0.000636	6.8665e-12	0.000618	8.3681e-12	0.000588	9.9888e-12	0.000556	1.1418e-11	0.000528	1.1959e-11	0.000518	1.1698e-11	0.000518
1.5	5.80597e-13	0.00051	1.12939e-12	0.000494	1.69683e-12	0.000536	2.35831e-12	0.000574	3.20353e-12	0.000612	4.26909e-12	0.000636	5.3942e-12	0.000638	6.8091e-12	0.00062	8.2939e-12	0.00059	9.9032e-12	0.000556	1.1562e-11	0.000524	1.2661e-11	0.000504	1.2861e-11	0.000496
1.7	5.75466e-13	0.000514	1.11799e-12	0.000496	1.68161e-12	0.000536	2.33667e-12	0.000576	3.17692e-12	0.000612	4.23933e-12	0.000636	5.3477e-12	0.00064	6.7557e-12	0.00062	8.2384e-12	0.000592	9.8312e-12	0.000556	1.1524e-11	0.000524	1.3037e-11	0.000498	1.378e-11	0.000484
1.9	5.69824e-13	0.000516	1.10702e-12	0.000496	1.66472e-12	0.000538	2.3154e-12	0.000576	3.14819e-12	0.000614	4.19925e-12	0.00064	5.2972e-12	0.000644	6.6952e-12	0.000624	8.1645e-12	0.000594	9.7565e-12	0.000562	1.1433e-11	0.000526	1.3154e-11	0.000494	1.4475e-11	0.000472
2.1	5.64139e-13	0.00052	1.09491e-12	0.0005	1.64883e-12	0.000538	2.29293e-12	0.00058	3.11851e-12	0.000616	4.16136e-12	0.000644	5.2404e-12	0.000644	6.6321e-12	0.000626	8.1032e-12	0.000596	9.686e-12	0.000564	1.1353e-11	0.000528	1.3134e-11	0.000496	1.4951e-11	0.000466
2.3	5.57223e-13	0.000526	1.08206e-12	0.000504	1.62796e-12	0.000542	2.26858e-12	0.000584	3.08331e-12	0.00062	4.12825e-12	0.000644	5.1986e-12	0.000646	6.5779e-12	0.000626	8.0244e-12	0.000596	9.6034e-12	0.000564	1.1267e-11	0.00053	1.305e-11	0.000496	1.5249e-11	0.000462
2.5	5.49668e-13	0.000526	1.06838e-12	0.000504	1.60989e-12	0.000544	2.24356e-12	0.000586	3.05099e-12	0.000622	4.08576e-12	0.000644	5.1494e-12	0.000646	6.5129e-12	0.000628	7.9544e-12	0.000602	9.529e-12	0.000566	1.1175e-11	0.000534	1.2953e-11	0.000498	1.534e-11	0.000458
2.7	5.42149e-13	0.000532	1.05419e-12	0.000508	1.59004e-12	0.000548	2.21781e-12	0.000586	3.02366e-12	0.000624	4.04728e-12	0.000648	5.0908e-12	0.000654	6.458e-12	0.000632	7.8907e-12	0.000604	9.4499e-12	0.000568	1.1095e-11	0.000534	1.2851e-11	0.000498	1.5331e-11	0.000458
2.9	5.34014e-13	0.000536	1.0414e-12	0.00051	1.5687e-12	0.000548	2.1943e-12	0.000588	2.98628e-12	0.000624	4.01053e-12	0.000652	5.0285e-12	0.000654	6.3957e-12	0.000634	7.8229e-12	0.000604	9.3731e-12	0.00057	1.1008e-11	0.000534	1.2768e-11	0.000502	1.5247e-11	0.000458
3.1	5.25831e-13	0.00054	1.02575e-12	0.000516	1.54843e-12	0.000554	2.16741e-12	0.00059	2.95884e-12	0.000628	3.96725e-12	0.000654	4.979e-12	0.000656	6.3271e-12	0.000636	7.756e-12	0.000606	9.2959e-12	0.000574	1.0919e-11	0.000538	1.2671e-11	0.000502	1.5162e-11	0.000462
3.3	5.17358e-13	0.000544	1.01033e-12	0.000516	1.52833e-12	0.000554	2.14005e-12	0.000598	2.92721e-12	0.000634	3.92743e-12	0.000656	4.9348e-12	0.000658	6.2611e-12	0.000636	7.6944e-12	0.000608	9.2205e-12	0.000574	1.0834e-11	0.000538	1.2588e-11	0.000506	1.5054e-11	0.000464
3.5	5.08183e-13	0.00055	9.94988e-13	0.00052	1.50764e-12	0.000558	2.11207e-12	0.000598	2.88962e-12	0.000634	3.88409e-12	0.00066	4.8817e-12	0.000664	6.2161e-12	0.000642	7.6279e-12	0.000612	9.1507e-12	0.000576	1.0755e-11	0.00054	1.2489e-11	0.000506	1.4942e-11	0.000464
3.7	4.99341e-13	0.000556	9.7873e-13	0.000524	1.48575e-12	0.000564	2.08737e-12	0.000598	2.85637e-12	0.000636	3.84109e-12	0.000662	4.827e-12	0.000664	6.154e-12	0.000644	7.5604e-12	0.000614	9.0773e-12	0.000578	1.0677e-11	0.000544	1.2387e-11	0.000508	1.4839e-11	0.000466
3.9	4.9013e-13	0.00056	9.63096e-13	0.000528	1.46483e-12	0.000564	2.05695e-12	0.000604	2.82154e-12	0.00064	3.80035e-12	0.000666	4.7758e-12	0.000666	6.089e-12	0.000646	7.4802e-12	0.000614	8.997e-12	0.00058	1.0581e-11	0.000544	1.2296e-11	0.000508	1.4739e-11	0.000466
4.1	4.81062e-13	0.000568	9.47706e-13	0.000532	1.44224e-12	0.000568	2.03047e-12	0.000608	2.791e-12	0.000644	3.75666e-12	0.000666	4.7281e-12	0.000668	6.0332e-12	0.000648	7.4054e-12	0.000618	8.9177e-12	0.000584	1.0497e-11	0.000546	1.2203e-11	0.000512	1.464e-11	0.000468
4.3	4.72008e-13	0.000572	9.3091e-13	0.000534	1.42002e-12	0.000574	2.00101e-12	0.00061	2.75773e-12	0.000646	3.71938e-12	0.000672	4.6827e-12	0.000674	5.9695e-12	0.000652	7.3496e-12	0.00062	8.8375e-12	0.000584	1.0435e-11	0.000548	1.2107e-11	0.000514	1.4512e-11	0.000472
4.5	4.6257e-13	0.000578	9.15761e-13	0.00054	1.39833e-12	0.000576	1.97407e-12	0.000614	2.7189e-12	0.000648	3.67231e-12	0.000674	4.617e-12	0.000674	5.9075e-12	0.000654	7.2831e-12	0.000624	8.7554e-12	0.000588	1.0348e-11	0.00055	1.2025e-11	0.000516	1.442e-11	0.000472
4.7	4.53252e-13	0.000582	8.99453e-13	0.000544	1.37638e-12	0.000578	1.94596e-12	0.000618	2.68444e-12	0.000654	3.63087e-12	0.000676	4.572e-12	0.000678	5.8486e-12	0.000656	7.215e-12	0.000624	8.6979e-12	0.000588	1.0265e-11	0.000554	1.1934e-11	0.000516	1.4313e-11	0.000474
4.9	4.43967e-13	0.00059	8.83602e-13	0.000548	1.3536e-12	0.000584	1.91802e-12	0.000622	2.64816e-12	0.000658	3.59023e-12	0.000682	4.5185e-12	0.000682	5.7902e-12	0.000658	7.1395e-12	0.000628	8.6298e-12	0.000592	1.0184e-11	0.000554	1.1849e-11	0.000518	1.4216e-11	0.000474
5.1	4.3507e-13	0.000596	8.67861e-13	0.00055	1.33167e-12	0.000586	1.89033e-12	0.000624	2.61318e-12	0.000658	3.54854e-12	0.000684	4.4757e-12	0.000686	5.7318e-12	0.000664	7.0828e-12	0.00063	8.5443e-12	0.000594	1.0099e-11	0.000556	1.1773e-11	0.00052	1.4111e-11	0.000476
5.3	4.25463e-13	0.0006	8.51607e-13	0.000558	1.31046e-12	0.000592	1.86128e-12	0.00063	2.57965e-12	0.000662	3.50415e-12	0.000688	4.4214e-12	0.000686	5.6651e-12	0.000664	7.015e-12	0.000634	8.4772e-12	0.000596	1.0019e-11	0.000558	1.1675e-11	0.000522	1.4023e-11	0.000476
5.5	4.16337e-13	0.000608	8.3608e-13	0.000558	1.28763e-12	0.000594	1.83511e-12	0.000634	2.54298e-12	0.000668	3.46278e-12	0.000692	4.3733e-12	0.00069	5.6101e-12	0.000668	6.9509e-12	0.000634	8.3999e-12	0.000598	9.9373e-12	0.00056	1.1584e-11	0.000526	1.3898e-11	0.000478
5.7	4.07215e-13	0.000614	8.19561e-13	0.000566	1.26746e-12	0.0006	1.80508e-12	0.000636	2.51041e-12	0.000668	3.42187e-12	0.000694	4.316e-12	0.000696	5.5612e-12	0.00067	6.8856e-12	0.000638	8.3256e-12	0.0006	9.8581e-12	0.000564	1.1495e-11	0.000526	1.3807e-11	0.000484
5.9	3.98158e-13	0.00062	8.04671e-13	0.000568	1.24544e-12	0.000604	1.77849e-12	0.000642	2.47512e-12	0.000678	3.37994e-12	0.000696	4.2667e-12	0.000696	5.5016e-12	0.000674	6.8246e-12	0.00064	8.2619e-12	0.000604	9.7785e-12	0.000566	1.141e-11	0.000528	1.3716e-11	0.000484
6.1	3.89315e-13	0.000626	7.88985e-13	0.000574	1.22272e-12	0.00061	1.75003e-12	0.000646	2.44276e-12	0.000678	3.33515e-12	0.000704	4.2199e-12	0.0007	5.4437e-12	0.000676	6.754e-12	0.000644	8.1824e-12	0.000606	9.695e-12	0.000566	1.1332e-11	0.000528	1.3613e-11	0.000484
6.3	3.80326e-13	0.000634	7.73326e-13	0.000578	1.20193e-12	0.00061	1.72251e-12	0.000648	2.40829e-12	0.000684	3.29356e-12	0.000704	4.1752e-12	0.000704	5.3868e-12	0.000678	6.6904e-12	0.000646	8.1112e-12	0.000608	9.6275e-12	0.000568	1.1227e-11	0.000532	1.3517e-11	0.000486
6.5	3.7134e-13	0.00064	7.58256e-13	0.00058	1.1798e-12	0.000618	1.69561e-12	0.000656	2.37173e-12	0.000688	3.25342e-12	0.00071	4.1258e-12	0.000706	5.33e-12	0.000684	6.6311e-12	0.000648	8.0494e-12	0.000608	9.5422e-12	0.00057	1.1145e-11	0.000536	1.3418e-11	0.000488
6.7	3.62684e-13	0.000648	7.4308e-13	0.00059	1.15943e-12	0.00062	1.66918e-12	0.000656	2.33668e-12	0.00069	3.21296e-12	0.000714	4.0829e-12	0.00071	5.2845e-12	0.000686	6.5773e-12	0.000652	7.9797e-12	0.000614	9.462e-12	0.000576	1.1064e-11	0.000536	1.3332e-11	0.000488
6.9	3.54102e-13	0.000656	7.28391e-13	0.00059	1.13849e-12	0.000626	1.6418e-12	0.000662	2.3029e-12	0.000694	3.17513e-12	0.000718	4.0348e-12	0.000714	5.2241e-12	0.000688	6.5044e-12	0.000654	7.9102e-12	0.000616	9.3896e-12	0.000576	1.0973e-11	0.000536	1.3225e-11	0.000494
7.1	3.45862e-13	0.000664	7.13046e-13	0.0006	1.11828e-12	0.00063	1.6161e-12	0.000666	2.27003e-12	0.0007	3.12966e-12	0.00072	3.9797e-12	0.000716	5.1704e-12	0.000692	6.4461e-12	0.000656	7.8304e-12	0.000618	9.311e-12	0.000578	1.089e-11	0.000538	1.3122e-11	0.000494
7.3	3.37599e-13	0.00067	6.98796e-13	0.000602	1.0965e-12	0.000636	1.58903e-12	0.00067	2.23963e-12	0.000704	3.09347e-12	0.000724	3.9292e-12	0.000722	5.1168e-12	0.000696	6.3884e-12	0.000658	7.775e-12	0.000618	9.2398e-12	0.000578	1.0792e-11	0.000542	1.3039e-11	0.000496
7.5	3.29114e-13	0.000678	6.83888e-13	0.00061	1.07821e-12	0.000638	1.56104e-12	0.000676	2.20463e-12	0.00071	3.04833e-12	0.000728	3.8858e-12	0.000724	5.0648e-12	0.000698	6.3314e-12	0.000664	7.6988e-12	0.000624	9.1526e-12	0.000582	1.0712e-11	0.000546	1.2937e-11	0.000496
7.7	3.2103e-13	0.000686	6.69437e-13	0.000614	1.05635e-12	0.000646	1.5347e-12	0.00068	2.17307e-12	0.000712	3.00884e-12	0.000732	3.8425e-12	0.000726	5.0174e-12	0.000702	6.2674e-12	0.000666	7.6293e-12	0.000626	9.0719e-12	0.000586	1.0635e-11	0.000546	1.283e-11	0.000498
7.9	3.12958e-13	0.000692	6.55483e-13	0.00062	1.03745e-12	0.00065	1.50945e-12	0.000684	2.13819e-12	0.000716	2.96614e-12	0.000738	3.7947e-12	0.000734	4.9569e-12	0.000706	6.1953e-12	0.000668	7.5639e-12	0.000626	9.0128e-12	0.000586	1.0558e-11	0.000546	1.2736e-11	0.0005
8.1	3.04634e-13	0.000702	6.41505e-13	0.000626	1.01791e-12	0.000656	1.48405e-12	0.00069	2.10818e-12	0.00072	2.92916e-12	0.000738	3.7543e-12	0.000734	4.9049e-12	0.000706	6.144e-12	0.000668	7.4962e-12	0.000628	8.9368e-12	0.000588	1.0471e-11	0.000548	1.2651e-11	0.000504
8.3	2.97743e-13	0.000712	6.27482e-13	0.000632	9.98722e-13	0.00066	1.46123e-12	0.000694	2.07668e-12	0.000726	2.89319e-12	0.000748	3.709e-12	0.00074	4.8571e-12	0.000712	6.0784e-12	0.000674	7.4217e-12	0.000634	8.8551e-12	0.00059	1.0377e-11	0.000552	1.2564e-11	0.000504
8.5	2.9038e-13	0.000722	6.1564e-13	0.000636	9.8085e-13	0.000666	1.4359e-12	0.0007	2.0459e-12	0.00073	2.8526e-12	0.000748	3.6612e-12	0.000744	4.8026e-12	0.000716	6.0276e-12	0.000676	7.3624e-12	0.000636	8.7822e-12	0.000596	1.031e-11	0.000556	1.2468e-11	0.000506
8.7	2.8455e-13	0.000726	6.0376e-13	0.000644	9.6318e-13	0.00067	1.4128e-12	0.000704	2.0195e-12	0.000736	2.8188e-12	0.000754	3.6203e-12	0.000746	4.748e-12	0.000716	5.9677e-12	0.000678	7.302e-12	0.000638	8.7095e-12	0.000596	1.023e-11	0.000556	1.2377e-11	0.000506
8.9	2.7786e-13	0.000734	5.916e-13	0.000648	9.4633e-13	0.000676	1.3915e-12	0.00071	1.989e-12	0.000738	2.7832e-12	0.000758	3.5784e-12	0.00075	4.7032e-12	0.000724	5.9196e-12	0.000684	7.244e-12	0.000638	8.65e-12	0.000598	1.0154e-11	0.000556	1.229e-11	0.000508
9.1	2.7133e-13	0.000744	5.795e-13	0.000654	9.2941e-13	0.00068	1.3685e-12	0.000716	1.9611e-12	0.000746	2.7454e-12	0.00076	3.5295e-12	0.000754	4.6454e-12	0.000726	5.8573e-12	0.000686	7.1712e-12	0.000644	8.5692e-12	0.0006	1.0062e-11	0.000558	1.2208e-11	0.000514
9.3	2.6505e-13	0.000754	5.6807e-13	0.00066	9.1236e-13	0.000688	1.3452e-12	0.00072	1.9311e-12	0.000746	2.7092e-12	0.000768	3.4909e-12	0.00076	4.5905e-12	0.000726	5.7983e-12	0.000688	7.1058e-12	0.000646	8.4952e-12	0.000606	9.9928e-12	0.000564	1.2124e-11	0.000514
9.5	2.5881e-13	0.000762	5.5767e-13	0.000668	8.9601e-13	0.00069	1.3234e-12	0.000726	1.9023e-12	0.000756	2.6748e-12	0.00077	3.4449e-12	0.000764	4.545e-12	0.000734	5.7471e-12	0.000692	7.0408e-12	0.000648	8.4362e-12	0.000606	9.921e-12	0.000566	1.2024e-11	0.000514
9.7	2.5325e-13	0.000772	5.4617e-13	0.00067	8.8078e-13	0.000698	1.3004e-12	0.000728	1.876e-12	0.000756	2.6401e-12	0.000778	3.4034e-12	0.000766	4.4964e-12	0.000736	5.6845e-12	0.000696	6.9836e-12	0.000648	8.3591e-12	0.000608	9.835e-12	0.000566	1.1937e-11	0.000516
9.9	2.4718e-13	0.000782	5.3525e-13	0.000678	8.6422e-13	0.000704	1.2809e-12	0.000736	1.8503e-12	0.000766	2.6078e-12	0.00078	3.3617e-12	0.00077	4.4461e-12	0.000736	5.6364e-12	0.000696	6.9259e-12	0.000656	8.2967e-12	0.000608	9.7615e-12	0.000568	1.1844e-11	0.000516
10.1	2.4135e-13	0.00079	5.2481e-13	0.000684	8.486e-13	0.000708	1.2602e-12	0.00074	1.8187e-12	0.000766	2.5716e-12	0.000786	3.3285e-12	0.000774	4.398e-12	0.000744	5.5705e-12	0.000698	6.8537e-12	0.000656	8.2261e-12	0.000616	9.6842e-12	0.000568	1.1762e-11	0.00052
10.3	2.3543e-13	0.0008	5.14e-13	0.000692	8.3357e-13	0.000716	1.242e-12	0.000748	1.7933e-12	0.000776	2.5416e-12	0.00079	3.2886e-12	0.00078	4.3522e-12	0.000746	5.5256e-12	0.000706	6.7972e-12	0.000658	8.1513e-12	0.000616	9.6108e-12	0.000574	1.1665e-11	0.000524
10.5	2.3003e-13	0.000812	5.0404e-13	0.0007	8.1819e-13	0.000722	1.2217e-12	0.00075	1.7685e-12	0.00078	2.5088e-12	0.000794	3.2456e-12	0.000784	4.2995e-12	0.000752	5.4686e-12	0.000706	6.7404e-12	0.000662	8.0772e-12	0.000616	9.5409e-12	0.000576	1.1579e-11	0.000524
10.7	2.2497e-13	0.000822	4.9363e-13	0.000702	8.0296e-13	0.000726	1.2006e-12	0.000758	1.7424e-12	0.000786	2.4776e-12	0.0008	3.2097e-12	0.000788	4.2636e-12	0.000754	5.4126e-12	0.000708	6.6827e-12	0.000666	8.0127e-12	0.000618	9.46e-12	0.000576	1.1502e-11	0.000526
10.9	2.1928e-13	0.000832	4.8368e-13	0.000712	7.8891e-13	0.000734	1.1807e-12	0.000762	1.717e-12	0.00079	2.4416e-12	0.000802	3.1675e-12	0.00079	4.206e-12	0.000756	5.3638e-12	0.000716	6.6132e-12	0.000666	7.9499e-12	0.000624	9.3874e-12	0.000578	1.1427e-11	0.000526
11.1	2.1431e-13	0.000842	4.7401e-13	0.000722	7.7425e-13	0.000738	1.1612e-12	0.00077	1.6891e-12	0.000796	2.4095e-12	0.00081	3.1247e-12	0.000796	4.1745e-12	0.000762	5.3025e-12	0.000716	6.5568e-12	0.000668	7.8749e-12	0.000626	9.3131e-12	0.000582	1.1333e-11	0.000528
11.3	2.0896e-13	0.000854	4.6383e-13	0.000722	7.5952e-13	0.000746	1.1423e-12	0.000774	1.6664e-12	0.0008	2.3796e-12	0.000812	3.0894e-12	0.0008	4.1155e-12	0.000764	5.2498e-12	0.000718	6.4965e-12	0.000676	7.8226e-12	0.000626	9.2454e-12	0.000586	1.1252e-11	0.000534
11.5	2.0431e-13	0.000866	4.5417e-13	0.000732	7.4571e-13	0.000754	1.1228e-12	0.00078	1.6421e-12	0.000806	2.3444e-12	0.00082	3.0513e-12	0.000806	4.0726e-12	0.000768	5.203e-12	0.000726	6.4356e-12	0.000676	7.7506e-12	0.000628	9.1744e-12	0.000586	1.1162e-11	0.000534
11.7	1.9946e-13	0.000874	4.4502e-13	0.00074	7.3143e-13	0.000758	1.1032e-12	0.000788	1.6141e-12	0.00081	2.3191e-12	0.00082	3.023e-12	0.000808	4.0312e-12	0.000774	5.1545e-12	0.000726	6.3793e-12	0.000678	7.6874e-12	0.000634	9.101e-12	0.000586	1.1087e-11	0.000536
11.9	1.9422e-13	0.000886	4.3634e-13	0.000746	7.1822e-13	0.000766	1.0847e-12	0.00079	1.5917e-12	0.000818	2.2855e-12	0.00083	2.9781e-12	0.000816	3.9898e-12	0.000776	5.0985e-12	0.00073	6.3227e-12	0.000682	7.6253e-12	0.000636	9.0366e-12	0.000588	1.1013e-11	0.000536
12.1	1.8964e-13	0.000896	4.2745e-13	0.000754	7.0485e-13	0.00077	1.0666e-12	0.0008	1.5692e-12	0.00082	2.2527e-12	0.000832	2.9393e-12	0.000818	3.9422e-12	0.00078	5.0475e-12	0.000736	6.2635e-12	0.000686	7.5672e-12	0.000636	8.9648e-12	0.000594	1.0922e-11	0.000538
12.3	1.8523e-13	0.000908	4.1871e-13	0.000762	6.9121e-13	0.000778	1.048e-12	0.000804	1.5456e-12	0.00083	2.2256e-12	0.00084	2.9029e-12	0.00082	3.8988e-12	0.000784	4.9976e-12	0.000736	6.2054e-12	0.000686	7.4987e-12	0.000638	8.8925e-12	0.000596	1.084e-11	0.000544
12.5	1.8071e-13	0.000918	4.0899e-13	0.000772	6.7829e-13	0.000784	1.0294e-12	0.00081	1.5223e-12	0.000834	2.1945e-12	0.000844	2.8683e-12	0.000828	3.8502e-12	0.000788	4.9487e-12	0.00074	6.1422e-12	0.000688	7.4387e-12	0.000644	8.8207e-12	0.000596	1.0765e-11	0.000544
12.7	1.7673e-13	0.00093	4.0143e-13	0.000776	6.6597e-13	0.000792	1.0133e-12	0.000818	1.4992e-12	0.00084	2.1648e-12	0.00085	2.8359e-12	0.00083	3.8147e-12	0.000792	4.898e-12	0.000744	6.0889e-12	0.000696	7.3679e-12	0.000646	8.7454e-12	0.000598	1.0685e-11	0.000546
12.9	1.7223e-13	0.000944	3.9282e-13	0.000782	6.5431e-13	0.0008	9.9471e-13	0.000824	1.4775e-12	0.000846	2.1378e-12	0.000854	2.7972e-12	0.000838	3.7825e-12	0.000796	4.8499e-12	0.000746	6.0468e-12	0.000696	7.3065e-12	0.000646	8.6775e-12	0.0006	1.0611e-11	0.000546
13.1	1.6769e-13	0.000956	3.8394e-13	0.000792	6.4039e-13	0.000804	9.7886e-13	0.00083	1.4513e-12	0.00085	2.1075e-12	0.00086	2.7683e-12	0.00084	3.7323e-12	0.0008	4.8078e-12	0.00075	5.9829e-12	0.000698	7.2461e-12	0.000648	8.6091e-12	0.000606	1.0525e-11	0.000548
13.3	1.6354e-13	0.000966	3.76e-13	0.0008	6.292e-13	0.000812	9.6239e-13	0.000836	1.4314e-12	0.000858	2.0805e-12	0.000866	2.7322e-12	0.000846	3.6949e-12	0.000804	4.7525e-12	0.000756	5.9362e-12	0.000704	7.1831e-12	0.000654	8.5481e-12	0.000606	1.0457e-11	0.00055
13.5	1.5963e-13	0.00098	3.6864e-13	0.000808	6.1696e-13	0.000822	9.464e-13	0.000844	1.4091e-12	0.000862	2.051e-12	0.00087	2.6986e-12	0.000848	3.6506e-12	0.000808	4.7041e-12	0.000756	5.879e-12	0.000706	7.1176e-12	0.000656	8.4837e-12	0.000606	1.038e-11	0.000554
13.7	1.5543e-13	0.00099	3.6042e-13	0.000816	6.0506e-13	0.000826	9.293e-13	0.00085	1.3892e-12	0.00087	2.0222e-12	0.000876	2.6613e-12	0.000856	3.6174e-12	0.000812	4.6616e-12	0.000762	5.8234e-12	0.000706	7.069e-12	0.000656	8.4131e-12	0.00061	1.0302e-11	0.000556
13.9	1.5184e-13	0.001002	3.5242e-13	0.000826	5.9396e-13	0.000832	9.1297e-13	0.000856	1.3663e-12	0.000876	1.9966e-12	0.000882	2.6266e-12	0.000858	3.578e-12	0.000816	4.6217e-12	0.000766	5.7718e-12	0.00071	7.0107e-12	0.00066	8.3447e-12	0.000614	1.0222e-11	0.000556
14.1	1.4799e-13	0.00102	3.4569e-13	0.000832	5.8304e-13	0.000842	8.98e-13	0.000864	1.345e-12	0.000882	1.9703e-12	0.000886	2.5947e-12	0.000866	3.5333e-12	0.00082	4.5676e-12	0.000766	5.7182e-12	0.000716	6.9508e-12	0.000666	8.2711e-12	0.000616	1.0136e-11	0.00056
14.3	1.4444e-13	0.001032	3.3861e-13	0.000842	5.7126e-13	0.00085	8.8278e-13	0.000868	1.3254e-12	0.000888	1.9398e-12	0.000894	2.5656e-12	0.00087	3.4911e-12	0.000824	4.5223e-12	0.000772	5.6665e-12	0.000716	6.8906e-12	0.000666	8.2056e-12	0.000616	1.0073e-11	0.00056
14.5	1.4096e-13	0.001042	3.3078e-13	0.00085	5.6086e-13	0.000856	8.6726e-13	0.000878	1.3047e-12	0.000892	1.9179e-12	0.000896	2.5315e-12	0.000874	3.4457e-12	0.000828	4.4771e-12	0.000776	5.6248e-12	0.00072	6.8323e-12	0.000666	8.1422e-12	0.00062	1.0017e-11	0.000564
14.7	1.3725e-13	0.001058	3.2404e-13	0.000858	5.5027e-13	0.000864	8.5414e-13	0.000886	1.2832e-12	0.000902	1.8898e-12	0.000904	2.4974e-12	0.00088	3.4134e-12	0.000834	4.432e-12	0.000778	5.5739e-12	0.000726	6.772e-12	0.00067	8.0803e-12	0.000622	9.9369e-12	0.000566
14.9	1.3405e-13	0.001072	3.1729e-13	0.000868	5.3876e-13	0.000872	8.3781e-13	0.00089	1.2635e-12	0.00091	1.8662e-12	0.000908	2.4728e-12	0.000884	3.3724e-12	0.000838	4.387e-12	0.000782	5.5187e-12	0.000726	6.7155e-12	0.000676	8.0208e-12	0.000626	9.8589e-12	0.000566
15.1	1.3071e-13	0.001086	3.1047e-13	0.000878	5.2889e-13	0.000882	8.2316e-13	0.000898	1.2455e-12	0.000912	1.8386e-12	0.000916	2.4408e-12	0.00089	3.3374e-12	0.00084	4.3459e-12	0.000786	5.4695e-12	0.00073	6.6595e-12	0.000676	7.9524e-12	0.000626	9.7854e-12	0.00057
15.3	1.2724e-13	0.0011	3.0332e-13	0.000886	5.1895e-13	0.000886	8.0935e-13	0.000906	1.2245e-12	0.00092	1.8142e-12	0.000922	2.4085e-12	0.000894	3.3014e-12	0.000846	4.2982e-12	0.000788	5.4195e-12	0.000736	6.612e-12	0.000678	7.8878e-12	0.00063	9.7077e-12	0.00057
15.5	1.2404e-13	0.001114	2.9762e-13	0.000894	5.0809e-13	0.000896	7.9642e-13	0.000912	1.2087e-12	0.000928	1.7853e-12	0.000928	2.3804e-12	0.0009	3.2591e-12	0.00085	4.256e-12	0.000794	5.3638e-12	0.000736	6.554e-12	0.000682	7.8225e-12	0.00063	9.6374e-12	0.000574
15.7	1.2098e-13	0.00113	2.9076e-13	0.000904	4.989e-13	0.000902	7.8001e-13	0.00092	1.1885e-12	0.000932	1.7619e-12	0.000934	2.3464e-12	0.000904	3.2286e-12	0.000856	4.2167e-12	0.000798	5.3169e-12	0.00074	6.4997e-12	0.000686	7.7664e-12	0.000636	9.5717e-12	0.000576
15.9	1.1792e-13	0.001144	2.8486e-13	0.000914	4.8903e-13	0.000912	7.6655e-13	0.000928	1.1692e-12	0.00094	1.7421e-12	0.000938	2.3168e-12	0.00091	3.1912e-12	0.00086	4.1786e-12	0.000802	5.2655e-12	0.000742	6.4408e-12	0.000686	7.6991e-12	0.000636	9.4899e-12	0.000576
16.1	1.1462e-13	0.001158	2.7885e-13	0.000924	4.7965e-13	0.00092	7.5411e-13	0.000936	1.1495e-12	0.000948	1.7151e-12	0.000944	2.2899e-12	0.000916	3.1637e-12	0.000866	4.1341e-12	0.000806	5.2185e-12	0.000746	6.3809e-12	0.00069	7.6371e-12	0.00064	9.4097e-12	0.00058
16.3	1.1214e-13	0.001174	2.7225e-13	0.000934	4.7054e-13	0.000928	7.4164e-13	0.000942	1.1331e-12	0.000952	1.6897e-12	0.00095	2.2579e-12	0.00092	3.1258e-12	0.000868	4.0876e-12	0.000808	5.1734e-12	0.00075	6.3282e-12	0.000696	7.5779e-12	0.00064	9.3386e-12	0.000582
16.5	1.0919e-13	0.001188	2.6658e-13	0.000942	4.616e-13	0.000936	7.2809e-13	0.000952	1.1147e-12	0.00096	1.6664e-12	0.000958	2.2301e-12	0.000928	3.0809e-12	0.000874	4.0396e-12	0.000812	5.1208e-12	0.000752	6.2747e-12	0.000696	7.5191e-12	0.000646	9.2766e-12	0.000584
16.7	1.0648e-13	0.001204	2.6054e-13	0.00095	4.5154e-13	0.000946	7.159e-13	0.00096	1.0983e-12	0.000968	1.6426e-12	0.000964	2.203e-12	0.00093	3.0554e-12	0.000876	4.0091e-12	0.000816	5.0764e-12	0.000756	6.2277e-12	0.0007	7.4527e-12	0.000646	9.2009e-12	0.000586
16.9	1.0378e-13	0.001222	2.5541e-13	0.00096	4.4424e-13	0.000956	7.0316e-13	0.000964	1.0808e-12	0.000976	1.6225e-12	0.00097	2.1804e-12	0.00094	3.0214e-12	0.00088	3.9755e-12	0.000818	5.0287e-12	0.000758	6.1738e-12	0.000702	7.3969e-12	0.00065	9.1352e-12	0.000586
17.1	1.0113e-13	0.001238	2.4982e-13	0.000968	4.3489e-13	0.000964	6.9024e-13	0.000972	1.0641e-12	0.000982	1.6016e-12	0.000978	2.1509e-12	0.00094	2.9841e-12	0.000886	3.9312e-12	0.000824	4.9842e-12	0.000764	6.1167e-12	0.000706	7.339e-12	0.00065	9.07e-12	0.00059
17.3	9.834e-14	0.001254	2.4482e-13	0.000978	4.2615e-13	0.000972	6.7956e-13	0.000982	1.0481e-12	0.000992	1.5747e-12	0.00098	2.1168e-12	0.00095	2.9558e-12	0.00089	3.8881e-12	0.000828	4.938e-12	0.000766	6.06e-12	0.000706	7.2832e-12	0.000656	9.0097e-12	0.000594
17.5	9.5831e-14	0.00127	2.3923e-13	0.00099	4.1813e-13	0.00098	6.6613e-13	0.000992	1.0317e-12	0.000998	1.5551e-12	0.000988	2.0953e-12	0.00095	2.9156e-12	0.000896	3.8572e-12	0.000832	4.8897e-12	0.000768	6.0129e-12	0.00071	7.224e-12	0.000656	8.9412e-12	0.000596
17.7	9.3443e-14	0.001288	2.3427e-13	0.001	4.0928e-13	0.000988	6.5441e-13	0.001	1.0133e-12	0.001004	1.5326e-12	0.000998	2.066e-12	0.00096	2.8838e-12	0.0009	3.8101e-12	0.000838	4.8472e-12	0.000772	5.9598e-12	0.000716	7.171e-12	0.00066	8.8802e-12	0.000596
17.9	9.0926e-14	0.001306	2.2922e-13	0.00101	4.0178e-13	0.000998	6.4267e-13	0.001006	9.987e-13	0.001012	1.5148e-12	0.001	2.0439e-12	0.000962	2.8542e-12	0.000906	3.7688e-12	0.000838	4.805e-12	0.000776	5.9095e-12	0.000716	7.12e-12	0.00066	8.8055e-12	0.000598
18.1	8.8917e-14	0.00132	2.2406e-13	0.00102	3.9403e-13	0.001008	6.3023e-13	0.001014	9.8168e-13	0.00102	1.4893e-12	0.001008	2.0197e-12	0.00097	2.8233e-12	0.00091	3.7333e-12	0.000844	4.7576e-12	0.000778	5.868e-12	0.00072	7.0538e-12	0.000666	8.7436e-12	0.0006
18.3	8.6368e-14	0.00134	2.1915e-13	0.00103	3.8587e-13	0.001018	6.2024e-13	0.001024	9.6646e-13	0.001028	1.4708e-12	0.001014	1.9937e-12	0.000978	2.7878e-12	0.000916	3.6997e-12	0.000848	4.7121e-12	0.000782	5.8137e-12	0.00072	7.0033e-12	0.000666	8.6806e-12	0.000604
18.5	8.4106e-14	0.001358	2.1401e-13	0.001044	3.7832e-13	0.001026	6.093e-13	0.001032	9.515e-13	0.001034	1.4497e-12	0.001022	1.9663e-12	0.00098	2.7533e-12	0.00092	3.6594e-12	0.000852	4.6638e-12	0.000786	5.7653e-12	0.000726	6.9496e-12	0.00067	8.6194e-12	0.000606
18.7	8.2062e-14	0.001376	2.0932e-13	0.001056	3.7164e-13	0.001036	5.9802e-13	0.001042	9.3594e-13	0.001044	1.4275e-12	0.00103	1.9413e-12	0.000988	2.7295e-12	0.000926	3.6276e-12	0.000858	4.6237e-12	0.00079	5.7104e-12	0.000728	6.8927e-12	0.000672	8.5669e-12	0.000606
18.9	7.9721e-14	0.001396	2.0471e-13	0.001066	3.6301e-13	0.001044	5.8719e-13	0.00105	9.2281e-13	0.00105	1.4075e-12	0.001036	1.9172e-12	0.000992	2.6993e-12	0.00093	3.5869e-12	0.00086	4.5819e-12	0.000796	5.6681e-12	0.00073	6.8381e-12	0.000676	8.4937e-12	0.00061
19.1	7.7746e-14	0.001414	2.005e-13	0.001076	3.5714e-13	0.001054	5.7579e-13	0.001058	9.0719e-13	0.001058	1.3873e-12	0.001042	1.896e-12	0.001	2.6662e-12	0.000934	3.5476e-12	0.000866	4.5434e-12	0.000796	5.6204e-12	0.000736	6.7921e-12	0.000676	8.4289e-12	0.00061
19.3	7.578e-14	0.001434	1.9601e-13	0.00109	3.5051e-13	0.001064	5.6704e-13	0.001068	8.923e-13	0.001066	1.3674e-12	0.001052	1.8685e-12	0.001006	2.6375e-12	0.000938	3.5089e-12	0.000868	4.5008e-12	0.0008	5.5732e-12	0.000736	6.7428e-12	0.00068	8.3636e-12	0.000616
19.5	7.3755e-14	0.00145	1.9155e-13	0.0011	3.4272e-13	0.001074	5.5599e-13	0.001078	8.7831e-13	0.001076	1.35e-12	0.001056	1.8413e-12	0.00101	2.6124e-12	0.000942	3.4767e-12	0.000872	4.4647e-12	0.000806	5.5269e-12	0.00074	6.6965e-12	0.000682	8.2983e-12	0.000616
19.7	7.1848e-14	0.001472	1.874e-13	0.00111	3.3551e-13	0.001086	5.4679e-13	0.001086	8.647e-13	0.001084	1.3313e-12	0.001062	1.8177e-12	0.001018	2.5768e-12	0.00095	3.4472e-12	0.000878	4.4264e-12	0.000808	5.482e-12	0.000746	6.6383e-12	0.000686	8.2411e-12	0.000618
19.9	6.9896e-14	0.001492	1.8333e-13	0.001124	3.2891e-13	0.001096	5.3679e-13	0.001094	8.5094e-13	0.001088	1.3137e-12	0.001072	1.7961e-12	0.001022	2.5465e-12	0.000954	3.4069e-12	0.00088	4.3807e-12	0.00081	5.427e-12	0.000746	6.5715e-12	0.000686	8.1866e-12	0.00062
20.1	6.8055e-14	0.001512	1.7927e-13	0.001138	3.2207e-13	0.001106	5.2708e-13	0.001104	8.3716e-13	0.001098	1.2926e-12	0.00108	1.776e-12	0.001028	2.5203e-12	0.00096	3.3761e-12	0.000888	4.3448e-12	0.000816	5.3804e-12	0.00075	6.5165e-12	0.00069	8.1286e-12	0.000624
20.3	6.6379e-14	0.001532	1.7538e-13	0.001148	3.1637e-13	0.001116	5.1732e-13	0.001112	8.2186e-13	0.001106	1.2765e-12	0.001082	1.7531e-12	0.001034	2.4952e-12	0.000964	3.3388e-12	0.000888	4.3035e-12	0.000818	5.3365e-12	0.000754	6.4691e-12	0.000696	8.0693e-12	0.000626
20.5	6.4565e-14	0.001552	1.7121e-13	0.001162	3.0991e-13	0.001126	5.0769e-13	0.001122	8.1091e-13	0.001116	1.2581e-12	0.001092	1.7289e-12	0.001042	2.4624e-12	0.00097	3.3079e-12	0.000896	4.2632e-12	0.00082	5.2952e-12	0.000756	6.4123e-12	0.000696	8.0174e-12	0.000628
20.7	6.292e-14	0.001572	1.6762e-13	0.001174	3.0365e-13	0.001138	4.9919e-13	0.001132	7.9788e-13	0.001124	1.2404e-12	0.001102	1.7053e-12	0.001048	2.4352e-12	0.000974	3.275e-12	0.000898	4.2268e-12	0.000826	5.2381e-12	0.000758	6.3686e-12	0.000698	7.9552e-12	0.00063
20.9	6.1247e-14	0.001594	1.6382e-13	0.001188	2.9804e-13	0.00115	4.9064e-13	0.001142	7.8553e-13	0.001132	1.22e-12	0.001108	1.6853e-12	0.001054	2.4029e-12	0.000982	3.2371e-12	0.000902	4.18e-12	0.000828	5.2002e-12	0.000762	6.3221e-12	0.0007	7.8985e-12	0.000632
21.1	5.9534e-14	0.001616	1.6054e-13	0.001198	2.9183e-13	0.00116	4.8127e-13	0.001152	7.7085e-13	0.001142	1.204e-12	0.001114	1.6595e-12	0.001062	2.379e-12	0.000986	3.2044e-12	0.000908	4.1395e-12	0.000832	5.1571e-12	0.000766	6.2716e-12	0.000706	7.8328e-12	0.000636
21.3	5.8064e-14	0.00164	1.5679e-13	0.00121	2.8575e-13	0.00117	4.7275e-13	0.001162	7.5932e-13	0.00115	1.1874e-12	0.001122	1.6434e-12	0.001066	2.3556e-12	0.000992	3.1687e-12	0.00091	4.107e-12	0.000838	5.1248e-12	0.000768	6.2145e-12	0.000706	7.7667e-12	0.000636
21.5	5.6493e-14	0.00166	1.5345e-13	0.001224	2.8021e-13	0.00118	4.6345e-13	0.00117	7.4736e-13	0.001158	1.17e-12	0.00113	1.6212e-12	0.001072	2.3299e-12	0.000996	3.1337e-12	0.000918	4.0765e-12	0.000838	5.0762e-12	0.00077	6.1769e-12	0.00071	7.7108e-12	0.00064
21.7	5.4908e-14	0.001684	1.5018e-13	0.001236	2.7458e-13	0.00119	4.5613e-13	0.001178	7.3635e-13	0.001168	1.1562e-12	0.001138	1.6001e-12	0.00108	2.3006e-12	0.001002	3.1016e-12	0.00092	4.0327e-12	0.000846	5.0312e-12	0.000776	6.131e-12	0.00071	7.6553e-12	0.00064
21.9	5.3588e-14	0.001708	1.4647e-13	0.001252	2.6874e-13	0.001204	4.4786e-13	0.001188	7.2268e-13	0.001176	1.1366e-12	0.001144	1.5786e-12	0.001084	2.2744e-12	0.001008	3.0759e-12	0.000928	3.9944e-12	0.000848	4.9796e-12	0.000778	6.0845e-12	0.000716	7.6016e-12	0.000646
22.1	5.2253e-14	0.001734	1.4308e-13	0.001266	2.6322e-13	0.001216	4.399e-13	0.001198	7.1107e-13	0.001184	1.1209e-12	0.001154	1.558e-12	0.001092	2.2522e-12	0.001012	3.045e-12	0.000928	3.9591e-12	0.00085	4.9409e-12	0.00078	6.0356e-12	0.000718	7.5485e-12	0.000646
22.3	5.0762e-14	0.001756	1.3998e-13	0.00128	2.5829e-13	0.001226	4.3141e-13	0.001208	6.9771e-13	0.001194	1.1051e-12	0.00116	1.5376e-12	0.0011	2.2232e-12	0.001018	3.0119e-12	0.000936	3.9164e-12	0.000856	4.903e-12	0.000786	5.9899e-12	0.00072	7.4994e-12	0.000648
22.5	4.9461e-14	0.00178	1.37e-13	0.001294	2.532e-13	0.00124	4.2443e-13	0.001222	6.8815e-13	0.001204	1.0881e-12	0.00117	1.5196e-12	0.001106	2.2023e-12	0.001022	2.9822e-12	0.000938	3.8832e-12	0.000858	4.8627e-12	0.000788	5.9292e-12	0.000724	7.4338e-12	0.00065
22.7	4.8034e-14	0.001802	1.3407e-13	0.001306	2.4766e-13	0.00125	4.1611e-13	0.001234	6.7736e-13	0.001214	1.0732e-12	0.001174	1.4969e-12	0.001112	2.173e-12	0.001028	2.9446e-12	0.000944	3.8435e-12	0.000862	4.82e-12	0.00079	5.8748e-12	0.000726	7.3838e-12	0.000654
22.9	4.6758e-14	0.001832	1.3067e-13	0.001322	2.4267e-13	0.001262	4.0856e-13	0.001244	6.657e-13	0.001224	1.058e-12	0.001184	1.4798e-12	0.001118	2.1494e-12	0.001032	2.9185e-12	0.000948	3.8087e-12	0.000868	4.7775e-12	0.000796	5.8365e-12	0.00073	7.3228e-12	0.000656
23.1	4.5578e-14	0.001856	1.28e-13	0.001336	2.377e-13	0.001276	4.0122e-13	0.001254	6.5416e-13	0.001234	1.042e-12	0.001194	1.461e-12	0.001126	2.1224e-12	0.00104	2.8866e-12	0.000954	3.774e-12	0.00087	4.7444e-12	0.000798	5.7919e-12	0.00073	7.2736e-12	0.000658
23.3	4.4418e-14	0.001878	1.2509e-13	0.00135	2.3295e-13	0.001288	3.9274e-13	0.001264	6.4298e-13	0.001244	1.026e-12	0.001202	1.4426e-12	0.001132	2.0969e-12	0.001046	2.866e-12	0.000958	3.747e-12	0.000878	4.6996e-12	0.0008	5.7395e-12	0.000736	7.2181e-12	0.00066
23.5	4.3165e-14	0.001906	1.2232e-13	0.001366	2.2867e-13	0.001298	3.876e-13	0.001274	6.3314e-13	0.001254	1.012e-12	0.00121	1.4259e-12	0.001138	2.0739e-12	0.001052	2.8249e-12	0.000962	3.7051e-12	0.000878	4.6573e-12	0.000806	5.6945e-12	0.000738	7.1628e-12	0.000662
23.7	4.1972e-14	0.00193	1.1958e-13	0.00138	2.235e-13	0.001312	3.7953e-13	0.001286	6.2365e-13	0.001264	9.9987e-13	0.001218	1.407e-12	0.001148	2.0469e-12	0.001058	2.8e-12	0.000968	3.6743e-12	0.00088	4.6153e-12	0.000808	5.6537e-12	0.00074	7.1097e-12	0.000666
23.9	4.0874e-14	0.001958	1.1678e-13	0.001394	2.1953e-13	0.001324	3.7255e-13	0.001298	6.1421e-13	0.00127	9.8272e-13	0.001228	1.3877e-12	0.001156	2.022e-12	0.001062	2.7719e-12	0.000972	3.6342e-12	0.000888	4.5811e-12	0.00081	5.6214e-12	0.000744	7.0681e-12	0.000668
24.1	3.9751e-14	0.001986	1.1423e-13	0.001412	2.1485e-13	0.00134	3.6504e-13	0.001306	6.0302e-13	0.00128	9.6908e-13	0.001234	1.3692e-12	0.00116	1.9985e-12	0.001068	2.7403e-12	0.000978	3.6053e-12	0.00089	4.5408e-12	0.000816	5.575e-12	0.000746	7.0079e-12	0.00067
24.3	3.8627e-14	0.002016	1.1156e-13	0.001426	2.1072e-13	0.001352	3.585e-13	0.00132	5.9377e-13	0.001288	9.5419e-13	0.001244	1.3503e-12	0.001168	1.9779e-12	0.001074	2.7134e-12	0.000982	3.568e-12	0.000898	4.504e-12	0.000818	5.5276e-12	0.00075	6.9513e-12	0.000672
24.5	3.7593e-14	0.002042	1.0891e-13	0.00144	2.0618e-13	0.001364	3.5262e-13	0.001332	5.8399e-13	0.0013	9.4303e-13	0.001252	1.3339e-12	0.001176	1.9548e-12	0.00108	2.6898e-12	0.000986	3.537e-12	0.000898	4.4663e-12	0.00082	5.4804e-12	0.00075	6.9046e-12	0.000676
